# Supplementary material for: QTL mapping for aluminum tolerance in RIL population of soybean (Glycine max L.) by RAD sequencing
Source: PLoS One. 2019 Oct 29;14(10):e0223674. doi: 10.1371/journal.pone.0223674 (PMC6818782; doi:10.1371/journal.pone.0223674)
Supplement: S1 Table — A total of 53 out of 66 predicted genes could be amplified successfully, and the other 13 predicted genes could not be amplified, had very short sequences or were not true genes. (XLSX) [file pone.0223674.s005.xlsx]

## Sheet: S1 Table 
S1 Table. Primers for the RT-PCR of genes detected in QTL regions
gene	Permier-F	Permier-R
Glyma.04g212400	5' GTAGTCTCCTCCTCTGTTTCAC 3'	5' GTCTACTCCCTCTTTCTTTGTC 3'
Glyma.04g212800	5' TGTTTCCGTGTTGAGCCTTC 3'	5' TAGTGTCTGCCAAGCATAGCC 3'
Glyma.04g213000	5' AGCCCAGTAAGAGCTTCGAC 3'	5' ACCTTCTTGCCTGCCTGTAG 3'
Glyma.04g213300	5' TGGCTGATGAAGGCGTATT 3'	5' TGATGGCAAATGATGTGGTT 3'
Glyma.04g213700	5' CAGCCTCTTGACTGGTAGATTTC 3'	5' TAGAGTCTTTCCAGAATGAGCGT 3'
Glyma.04g213800	5' TCGCTTTCTCACCACCAC 3'	5' TTCAGTTCCCGTCGGTTT 3'
Glyma.04g213900	5' AGCCATTGGTGATAGAAGAAGT 3'	5' ACGGTCGGTGTTAATCCTTA 3'
Glyma.04g214000	5' TACTTTGAATTGTCTCCTCCCT 3'	5' CATTAGCCAAATCCTGAACC 3'
Glyma.04g214200	5' GAATAAGCATGGGATAACGC 3'	5' GTTGGAAACAGGCATAGCAG 3'
Glyma.04g214400	5' TGTAGCCACTGACTGGGATGAC 3'	5' AGGTGCAAACGAGCAACGT 3'
Glyma.04g214600	5' GACAAATGCGATAAAGGCTTCC 3'	5' CATTCCAGGCAAGTATGTGAGGT 3'
Glyma.04g214700	5' GTGAGCAAAGATTCGCACAAG 3'	5' TCCACTCCCTCCTCCAACAT 3'
Glyma.04g214800	5' CCTTGACAACTCCGCACCTT 3'	5' CCACTCATTGGCTTTGGTTTG 3'
Glyma.04g214900	5' GCTATAAGTTACCGACCAGATGC 3'	5' AGAGGCATTTCCCGAGTCAT 3'
Glyma.04g215400	5' GCAATGGAGGTGGAATGGAT 3'	5' GCTTTGGATGCGGTTGGTAT 3'
Glyma.04g215500	5' GTGGTGGGAGTGAGAAATCAC 3'	5' GCAAGCCGTTATGGGAAAT 3'
Glyma.04g215600	5' TCTGCTGCTTCCACTTCC 3'	5' GCTGCTGGAGGGTTATTGT 3'
Glyma.04g215800	5' CAAAGAATCTGAAGGAGGAAGG 3'	5' GTTCGCAGTTAGGCATAAAATG 3'
Glyma.04g215900	5' TCCACTCAACCCAAAGGC 3'	5' GTGATAACTTGCCCATCAGG 3'
Glyma.04g216000	5' AGATGGCAGTCTTATTGGTGTT 3'	5' ATAAGGAACAGCAGACGGATC 3'
Glyma.04g216100	5' GGGGTTGATGAGGGAAGTGATAG 3'	5' CACCACCACCTCCATTAGCATT 3'
Glyma.04g216300	5' TGTTACGCATTTCTCCCAGTT 3'	5' TCCTATTTGAATGTTCCCTCC 3'
Glyma.04g216400	5' AACATCATTCCAACCAGTCCCT 3'	5' GCAACAAACTTCATCAGCCTTC 3'
Glyma.04g216700	5' CAAGAAACAGAGTCGCCATAGTC 3'	5' CTCCATCAGCCATCAGAGTGTT 3'
Glyma.04g217100	5' TGGTCTGCATCAAAACACCC 3'	5' TCCACCATCCCAACCATCA 3'
Glyma.04g217200	5' CAAGGCTTGCTGCTTTGTTC 3'	5' CGGGTGACGGATAATTGCT 3'
Glyma.04g217300	5' CCACCAACCATCCCGACTA 3'	5' TCCCAACAGCAACCCTCA 3'
Glyma.04g217400	5' CAACCCTGCATTATTGTCAAGG 3'	5' ACAGCATTTCCCATTCCACTC 3'
Glyma.04g217500	5' CAAGAAATTGCGGTGGAAACT 3'	5' GCATTGGATCATGCGGTGA 3'
Glyma.04g218200	5' TTGCTCGGTGTTGCTGTCTG 3'	5' TGAACTGGCTGAGGTTTGTCC 3'
Glyma.04g218300	5' TTACGCTTCCTACTTTCGGC 3'	5' TTTCAGGCTGGTCATTTGC 3'
Glyma.04g218400	5' CCAAACCAAACATACCCTCC 3'	5' AACCTTGGCTCCCTCACC 3'
Glyma.04g218500	5' TTTTCCATCTACTCCCAATCC 3'	5' CTTCGACTTCCCTTTCCTAATC 3'
Glyma.04g218700	5' GATAACCGTCACTCTGCCGTAG 3'	5' TCCTTGGGTTGGGATTGTTC 3'
Glyma.04g218800	5' CTCTTCGTTCTCGGTTGCG 3'	5' CACGTCACTTCCATTCCCTTTA 3'
Glyma.04g218900	5' TAACCAGCAGGATGTTCCAATG 3'	5' ATCTTCCACTCCTTCCACGCTC 3'
Glyma.04g219100	5' TCATCATCTGGGCTTGCTG 3'	5' CTGCCTTCCTCTACCCTTTC 3'
Glyma.04g219400	5' GTCCTCCACGGCAAGATCTA 3'	5' CGGCAAAGCATTCTCCAAC 3'
Glyma.04g219500	5' GATTTACCCGCCAACTACAGC 3'	5' CCCTTCACTTGAAATGAGCCTC 3'
Glyma.04g220000	5' CCCTTTCACTGACCACAA 3'	5' AACAGCCTTGACCAGCAT 3'
Glyma.04g220400	5' CTGGCTCAATCGGTGTAATCA 3'	5' GAACCTTGAAGCAGAAGTGGC 3'
Glyma.04g220500	5' ATGTGCCCAAGAATGTCCCT 3'	5' CCAGATGAAGGGAGCATTGC 3'
Glyma.04g220600	5' GTTTGGCTCTGTTTGTCCT 3'	5' CAGGGATGCCATTGTTAG 3'
Glyma.16g043300	5' CAAGAGGGACTAAGAACATGGAC 3'	5' CTCAGGGACAACACTTTCAGC 3'
Glyma.16g043500	5' GCTTCTCCCATCGCAAAT 3'	5' CACTGACCGCCTGCAATAT 3'
Glyma.16g043600	5' TCTCGCATCAGCCATAACTCA 3'	5' GAAAGCTGCTTCCCAATCATTAC 3'
Glyma.16g043700	5' AATGTCCCCCGAAAAGAAATC 3'	5' GCCATTTGAACAGATCCACCT 3'
Glyma.16g043800	5' TTCTATGCCGTTGGTCTT 3'	5' GTGTTGTGCCAGTTGTTTAT 3'
Glyma.17g228100	5' CTTTTGGTATCGCAGGTTG 3'	5' CCGTCTCTAGCCACCATATAG 3'
Glyma.17g228300	5' CGCTTGTTATCGTCTGCCAT 3'	5' GACGGTCCATCAAACTGTCTTC 3'
Glyma.19g056500	5' TATCTGCGATGATGTTTGTGG 3'	5' AACTTGAACTTGTCCCTATTGC 3'
Glyma.19g056700	5' AAAGAGGAGGGAGGTTCAGATG 3'	5' GCAATCAGGTCGCCAATACAC 3'
Glyma.19g056800	5' TCTTCAAAAGATGCGAGCAAG 3'	5' TCAAACCTGCTCTTTACTTCTGC 3'
β-Tubulin	5' GACAGCATCAGCCATGTTCA 3'	5' AACCTCCTCCTCATCGTACT 3'
