# Supplementary material for: QTL mapping for aluminum tolerance in RIL population of soybean (Glycine max L.) by RAD sequencing
Source: PLoS One. 2019 Oct 29;14(10):e0223674. doi: 10.1371/journal.pone.0223674 (PMC6818782; doi:10.1371/journal.pone.0223674)
Supplement: S2 Table — (XLSX) [file pone.0223674.s006.xlsx]

## Sheet: S2 Table
S2 Table. Primers for qRT-PCR of differentially expressed genes identified by RT-PCR.
Gene	Primer-F	Primer-R
Glyma.04g212800	5' AAATGCCAAGTCGGACAAAG 3'	5' GTTGACCAATATCATGCCACA 3'
Glyma.04g213300	5' TGGCTGATGAAGGCGTATT 3'	5' ATCTGTTTCCCACTCTTTCTCC 3'
Glyma.04g214000	5' TGACCAATGCCACTTCCACT 3'	5' TCATTAGCCAAATCCTGAACC 3'
Glyma.04g214900	5' GCTTCTTGACTTTATTGCCCCA 3'	5' AGGAGGGTGCTAATTGGTATCT 3'
Glyma.04g215600	5' AATAACCCTCCAGCAGCAGCA 3'	5' TCACACACTCTGAGTCCAAACT 3'
Glyma.04g216100	5' ATCACCTTGAGGCTTTGTACAGT 3'	5' ATCTCTTGTTGCTGTTGCTGTTC 3'
Glyma.04g216700	5' ATGGGCATCATCAGCAGGTT 3'	5' ACTGCGGGGAACTACTTTGG 3'
Glyma.04g217400	5' AGCTGCCCTTCGTTTTAGGG 3'	5' ACCCGAGAGTTGAAATGGGTC 3'
Glyma.04g218300	5' CAACGACACAGAGCTCACATC 3'	5' CCGGAGAGGTTGGTGGATTT 3'
Glyma.04g218400	5' CACCAAACCAAACATACCCTCC 3'	5' ACTGCGGTTGAAAGTAGGGTT 3'
Glyma.04g218700	5' GATGCAACCTTCAGCAACACC 3'	5' CTCAAGCTGCGATCTGGTTCT 3'
Glyma.04g220000	5' ATTGACCCAGCAACAGCACT 3'	5' TGGCAACTGGAACGATAGGG 3'
Glyma.04g220600	5' AGGGTCCTACACATACGCAAG 3'	5' GACGGCATTGATCACCGAAA 3'
Glyma.16g043300	5' TGAAGGTCACTGATGGCTCC 3'	5' AGCCAGAAATGGGAGCGAAG 3'
Glyma.16g043500	5' TCTTCTTCCTCCCTCTATCTTGG 3'	5' GTGCTACCAGCATCGAAGATAAC 3'
Actin 3	5' GTGCACAATTGATGGACCAG 3'	5' GCACCACCGGAGAGAAAATA 3'
