# Supplementary material for: QTL mapping for aluminum tolerance in RIL population of soybean (Glycine max L.) by RAD sequencing
Source: PLoS One. 2019 Oct 29;14(10):e0223674. doi: 10.1371/journal.pone.0223674 (PMC6818782; doi:10.1371/journal.pone.0223674)
Supplement: S3 Table — (XLSX) [file pone.0223674.s007.xlsx]

## Sheet: S3 Table
S3 Table. Phenotypic data of Al3+ tolerance traits in two parents and RIL lines.
Lines	RRE (%)	AAC (μg/g)
ZH 24	46.9 ± 1.25	114.55 ± 1.99
HX 3	79.34 ± 0.23	92.10 ± 4.33
L1	42.94 ± 3.11	101.05 ± 9.49
L3	42.7 ± 3.72	103.48 ± 14.51
L5	79.1 ± 0.73	53.60 ± 2.18
L10	51.07 ± 4.42	105.49 ± 1.77
L11	63.97 ± 1.78	79.50 ± 1.94
L12	53.14 ± 1.58	90.02 ± 4.24
L13	50.21 ± 1.68	134.79 ± 17.82
L14	82.1 ± 2.8	87.06 ± 3.70
L17	42.2 ± 2.39	120.05 ± 21.84
L18	46.37 ± 2.57	100.18 ± 20.16
L19	67.51 ± 1.39	81.18 ± 6.61
L21	51.06 ± 2.06	84.92 ± 0.00
L22	41.67 ± 0.83	156.15 ± 12.99
L24	39.36 ± 0.68	163.18 ± 5.69
L30	40.87 ± 3.65	121.84 ± 4.91
L31	65.02 ± 3.08	91.82 ± 7.61
L37	43.51 ± 2.24	126.73 ± 17.16
L38	45.81 ± 2.03	165.3 ± 0.00
L39	99.32 ± 4.83	71.75 ± 1.95
L41-001	82.77 ± 1.29	76.57 ± 6.00
L43	74.2 ± 1.51	80.17 ± 15.23
L47	60.48 ± 3.94	102.90 ± 11.96
L48	53.27 ± 1.38	111.92 ± 0.00
L51	76.19 ± 1.69	80.27 ± 5.72
L52	61.47 ± 1.24	114.25 ± 53.87
L53	51.58 ± 3.06	100.00 ± 3.00
L55	73.02 ± 5.99	77.26 ± 4.28
L56	85.62 ± 4.9	85.09 ± 4.45
L58-001	58.36 ± 1.97	127.78 ± 7.79
L61	81.47 ± 3.27	72.48 ± 1.06
L62	67.01 ± 5.63	105.87 ± 10.12
L64	86.93 ± 3.64	70.18 ± 10.64
L65	66.81 ± 4.02	93.76 ± 18.56
L67	69.5 ± 3.97	73.06 ± 6.81
L68	58.59 ± 3.84	98.32 ± 18.58
L70	84.93 ± 3.35	59.81 ± 3.57
L71	69.08 ± 3.83	91.03 ± 13.63
L72	86.48 ± 0.71	67.68 ± 5.37
L74	42.75 ± 2.7	157.68 ± 16.18
L75	65.06 ± 2.05	92.46 ± 14.95
L76	48.65 ± 4.36	140.28 ± 15.17
L77	78.14 ± 2.69	66.97 ± 3.30
L78	82.04 ± 2.97	85.13 ± 19.10
L79	79.4 ± 2.89	84.81 ± 13.15
L80	48.96 ± 3.62	133.69 ± 28.62
L81	51.68 ± 2.31	131.11 ± 45.68
L82	67.05 ± 2.34	86.99 ± 28.06
L83	54.03 ± 2.37	91.11 ± 26.36
L84	60.96 ± 3.7	98.74 ± 7.32
L86	57.24 ± 0.63	118.52 ± 8.95
L87	83.52 ± 1.45	81.98 ± 17.34
L88	74.49 ± 3.45	78.89 ± 1.55
L89	78.92 ± 0.88	70.00 ± 5.82
L90	85.95 ± 2.9	86.60 ± 4.95
L92	62.45 ± 2.99	69.01 ± 1.81
L96	55.14 ± 0.91	132.89 ± 9.72
L97	82.89 ± 2.67	68.17 ± 6.64
L98	80.9 ± 0.57	75.47 ± 11.44
L99	80.89 ± 1.4	76.52 ± 4.90
L100	83.56 ± 2.53	96.97 ± 5.67
L101	89.77 ± 3.55	85.86 ± 5.16
L105	102.6 ± 1.82	72.11 ± 13.27
L106	87.08 ± 2.25	77.74 ± 20.33
L107	73.65 ± 5.61	88.58 ± 11.35
L108	100.55 ± 2.11	66.45 ± 4.31
L109	103.6 ± 5.72	68.83 ± 7.21
L110	84.69 ± 3.05	78.53 ± 12.58
L111	49.78 ± 1.96	148.55 ± 1.63
L112	55.3 ± 2.49	175.46 ± 42.55
L114	69.91 ± 4.33	78.34 ± 8.21
L115	54.42 ± 2.01	141.86 ± 15.62
L116	72.01 ± 2.17	123.96 ± 6.94
L118	71.63 ± 1.08	153.39 ± 54.67
L119	87.53 ± 1.93	100.80 ± 19.17
L120	68.94 ± 0.41	107.17 ± 1.64
L124	60.19 ± 2.49	88.63 ± 0.00
L125	67.56 ± 4.15	133.78 ± 23.13
L126	66.47 ± 0.25	86.87 ± 12.87
L128	61.69 ± 4.78	96.74 ± 3.42
L129	54.93 ± 2.64	80.34 ± 4.74
L131	62.11 ± 4.18	91.21 ± 11.14
L132	52.58 ± 2.75	102.64 ± 7.99
L133	51.44 ± 3.59	79.10 ± 3.99
L135	76.86 ± 0.91	73.63 ± 3.40
L136	87.42 ± 2.31	57.38 ± 0.89
L137	88.59 ± 3.32	65.86 ± 5.76
L138	70.54 ± 4.61	87.17 ± 10.60
L139	43.61 ± 4.39	95.63 ± 5.48
L140	89.47 ± 2.91	84.44 ± 4.54
L141	43.08 ± 1.6	121.34 ± 29.9
L142	93.98 ± 1.03	93.34 ± 27.20
L145	78.73 ± 3.69	63.25 ± 3.82
L147	62.9 ± 4.06	86.60 ± 21.74
L148	78.63 ± 2.54	65.07 ± 2.93
L151	85.2 ± 0.97	77.46 ± 12.27
L152	66.01 ± 3.26	58.32 ± 8.32
L153	79.87 ± 0.39	62.29 ± 3.75
L154	62.06 ± 2.52	82.09 ± 10.52
L155	65.87 ± 1.45	87.53 ± 5.97
L155-1	47.74 ± 2.45	124.88 ± 2.31
L156	93.68 ± 2.29	87.87 ± 8.36
L157	52.25 ± 3.33	116.61 ± 0.44
L158	73.09 ± 1.06	75.49 ± 11.80
L159	95.06 ± 2.22	66.94 ± 7.32
L160	66.86 ± 2.79	78.29 ± 1.36
L161	77.58 ± 1.09	89.06 ± 7.65
L162	69.51 ± 0.35	93.01 ± 3.17
L163	73.12 ± 1.21	104.14 ± 11.77
L164	63.16 ± 0.55	114.97 ± 13.71
L165	97.84 ± 0.91	61.85 ± 19.55
L166	61.21 ± 3.7	104.04 ± 13.39
L167	77.74 ± 1.74	73.25 ± 7.80
L168	77.96 ± 3.65	91.93 ± 21.28
L170	74.38 ± 2.72	82.41 ± 2.26
L172	82.05 ± 2.57	64.17 ± 0.70
L173	96.98 ± 3.73	63.47 ± 8.04
L177	56.57 ± 4.65	95.23 ± 3.67
L178	72 ± 3.76	74.47 ± 23.12
L181	59.1 ± 4.48	101.15 ± 16.68
L182	81.5 ± 1.51	115.51 ± 35.3
L184	72.43 ± 3.85	71.12 ± 8.88
L185	83.13 ± 0.9	89.97 ± 8.45
L186	70.38 ± 2.13	98.8 ± 10.99
L187	83.2 ± 2.84	87.42 ± 4.37
L188	89.08 ± 0.96	87.27 ± 15.55
L191	92.68 ± 4.68	103.1 ± 6.25
L193	83.67 ± 2.71	72.07 ± 7.38
L194	67.84 ± 1.5	94.35 ± 1.62
L195	83.55 ± 3.34	108.18 ± 2.36
L196	58.2 ± 1.9	136.47 ± 54.39
L198	60.57 ± 2.07	118.82 ± 36.75
L201	72.7 ± 2.46	87.06 ± 3.57
L202	89.11 ± 2.11	61.08 ± 6.02
L203	81.82 ± 3.25	62.51 ± 3.01
L204	103.58 ± 3.14	58.29 ± 12.36
L206	88.11 ± 2.44	66.20 ± 6.54
L208	99.24 ± 1.65	49.11 ± 1.22
L211	98.65 ± 4.99	66.77 ± 6.83
L213	88.05 ± 1.56	63.83 ± 6.91
L220-2	101.59 ± 3.48	57.69 ± 6.10
L226	74.13 ± 2.33	64.08 ± 6.94
L234	97.92 ± 3.78	53.91 ± 2.33
L235	84.85 ± 1.84	75.63 ± 12.2
L236	98.42 ± 4.74	49.48 ± 0.79
L239	82.8 ± 0.67	65.79 ± 5.93
L242	68.27 ± 2.23	90.77 ± 9.14
L245	79.21 ± 1.92	59.00 ± 8.70
L246	91.54 ± 1.52	84.57 ± 4.13
L248	85.76 ± 2	78.75 ± 6.27
L249	94.73 ± 2.05	57.68 ± 6.46
L250	68.3 ± 2.18	84.57 ± 29.85
L253	35.78 ± 4.37	130.79 ± 19.2
L254	65.87 ± 0.32	86.17 ± 7.18
L256	38.9 ± 1.01	117.11 ± 16.89
L259	72.61 ± 1.44	89.13 ± 20.22
L264	81.36 ± 1.61	78.93 ± 5.32
L267	65.82 ± 1.63	75.01 ± 5.28
L271	67.89 ± 2.21	63.62 ± 0.96
L272	50.05 ± 1.39	104.25 ± 2.28
L274	75.83 ± 2.49	65.59 ± 14.22
