# Supplementary material for: QTL mapping for aluminum tolerance in RIL population of soybean (Glycine max L.) by RAD sequencing
Source: PLoS One. 2019 Oct 29;14(10):e0223674. doi: 10.1371/journal.pone.0223674 (PMC6818782; doi:10.1371/journal.pone.0223674)
Supplement: S4 Table — (XLSX) [file pone.0223674.s008.xlsx]

## Sheet: Sheet1
p	个数
p<0.0001	7
p<0.0005	3
p<0.001	5
p<0.005	23
p<0.01	44
p<0.05	201	283
p<0.1	205

## Sheet: Sheet2
S4 Table. Segregation distortion of 2639 bin markers among the RIL population.
Locus	OA	OB	OH	OH rate	D	χ2
Gm01_bin1	81	80	6	0.0359281	0	0.01
Gm01_bin2	79	82	6	0.0359281	0	0.06
Gm01_bin3	78	83	6	0.0359281	0	0.16
Gm01_bin4	79	82	6	0.0359281	0	0.06
Gm01_bin5	77	85	5	0.0299401	0	0.4
Gm01_bin6	79	84	4	0.0239521	0	0.15
Gm01_bin7	79	85	3	0.0179641	0	0.22
Gm01_bin8	80	85	2	0.011976	0	0.15
Gm01_bin9	81	85	1	0.00598802	0	0.1
Gm01_bin10	78	88	1	0.00598802	0	0.6
Gm01_bin11	79	86	2	0.011976	0	0.3
Gm01_bin12	79	87	1	0.00598802	0	0.39
Gm01_bin13	80	86	1	0.00598802	0	0.22
Gm01_bin14	81	85	1	0.00598802	0	0.1
Gm01_bin15	83	83	1	0.00598802	0	0
Gm01_bin16	83	83	1	0.00598802	0	0
Gm01_bin17	82	84	1	0.00598802	0	0.02
Gm01_bin18	83	83	1	0.00598802	0	0
Gm01_bin19	83	82	2	0.011976	0	0.01
Gm01_bin20	84	81	2	0.011976	0	0.05
Gm01_bin21	81	83	3	0.0179641	0	0.02
Gm01_bin22	78	86	3	0.0179641	0	0.39
Gm01_bin23	79	85	3	0.0179641	0	0.22
Gm01_bin24	74	90	3	0.0179641	0	1.56
Gm01_bin25	74	90	3	0.0179641	0	1.56
Gm01_bin26	75	89	3	0.0179641	0	1.2
Gm01_bin27	78	86	3	0.0179641	0	0.39
Gm01_bin28	79	85	3	0.0179641	0	0.22
Gm01_bin29	78	86	3	0.0179641	0	0.39
Gm01_bin30	77	87	3	0.0179641	0	0.61
Gm01_bin31	78	87	2	0.011976	0	0.49
Gm01_bin32	79	87	1	0.00598802	0	0.39
Gm01_bin33	78	88	1	0.00598802	0	0.6
Gm01_bin34	79	88	0	0	0	0.49
Gm01_bin35	81	86	0	0	0	0.15
Gm01_bin36	79	88	0	0	0	0.49
Gm01_bin37	75	92	0	0	0	1.73
Gm01_bin38	75	91	1	0.00598802	0	1.54
Gm01_bin39	77	89	1	0.00598802	0	0.87
Gm01_bin40	78	88	1	0.00598802	0	0.6
Gm01_bin41	77	89	1	0.00598802	0	0.87
Gm01_bin42	74	92	1	0.00598802	0	1.95
Gm01_bin43	74	92	1	0.00598802	0	1.95
Gm01_bin44	75	90	2	0.011976	0	1.36
Gm01_bin45	74	91	2	0.011976	0	1.75
Gm01_bin46	70	95	2	0.011976	0	3.79
Gm01_bin47	71	94	2	0.011976	0	3.21
Gm01_bin48	71	93	3	0.0179641	0	2.95
Gm01_bin49	70	94	3	0.0179641	0	3.51
Gm01_bin50	80	84	3	0.0179641	0	0.1
Gm01_bin51	80	84	3	0.0179641	0	0.1
Gm01_bin52	78	86	3	0.0179641	0	0.39
Gm01_bin53	79	85	3	0.0179641	0	0.22
Gm01_bin54	78	85	4	0.0239521	0	0.3
Gm01_bin55	77	86	4	0.0239521	0	0.5
Gm01_bin56	77	86	4	0.0239521	0	0.5
Gm01_bin57	76	87	4	0.0239521	0	0.74
Gm01_bin58	77	87	3	0.0179641	0	0.61
Gm01_bin59	76	88	3	0.0179641	0	0.88
Gm01_bin60	76	88	3	0.0179641	0	0.88
Gm01_bin61	77	87	3	0.0179641	0	0.61
Gm01_bin62	78	86	3	0.0179641	0	0.39
Gm01_bin63	77	87	3	0.0179641	0	0.61
Gm01_bin64	77	87	3	0.0179641	0	0.61
Gm01_bin65	76	88	3	0.0179641	0	0.88
Gm01_bin66	75	89	3	0.0179641	0	1.2
Gm01_bin67	76	89	2	0.011976	0	1.02
Gm01_bin68	75	90	2	0.011976	0	1.36
Gm01_bin69	76	90	1	0.00598802	0	1.18
Gm01_bin70	75	91	1	0.00598802	0	1.54
Gm01_bin71	72	94	1	0.00598802	0	2.92
Gm01_bin72	70	96	1	0.00598802	0	4.07*
Gm01_bin73	70	96	1	0.00598802	0	4.07*
Gm01_bin74	68	98	1	0.00598802	0	5.42*
Gm01_bin75	65	101	1	0.00598802	0	7.81**
Gm01_bin76	65	101	1	0.00598802	0	7.81**
Gm01_bin77	65	102	0	0	0	8.2**
Gm01_bin78	64	103	0	0	0	9.11**
Gm01_bin79	72	95	0	0	0	3.17
Gm01_bin80	70	97	0	0	0	4.37*
Gm01_bin81	70	97	0	0	0	4.37*
Gm01_bin82	72	95	0	0	0	3.17
Gm01_bin83	73	94	0	0	0	2.64
Gm01_bin84	71	96	0	0	0	3.74
Gm01_bin85	69	98	0	0	0	5.04*
Gm01_bin86	83	84	0	0	0	0.01
Gm01_bin87	84	83	0	0	0	0.01
Gm01_bin88	83	84	0	0	0	0.01
Gm01_bin89	86	81	0	0	0	0.15
Gm01_bin90	87	80	0	0	0	0.29
Gm01_bin91	88	79	0	0	0	0.49
Gm01_bin92	87	80	0	0	0	0.29
Gm01_bin93	86	81	0	0	0	0.15
Gm01_bin94	81	86	0	0	0	0.15
Gm01_bin95	82	85	0	0	0	0.05
Gm01_bin96	80	87	0	0	0	0.29
Gm01_bin97	82	85	0	0	0	0.05
Gm01_bin98	80	87	0	0	0	0.29
Gm01_bin99	78	89	0	0	0	0.72
Gm01_bin100	77	89	1	0.00598802	0	0.87
Gm01_bin101	76	90	1	0.00598802	0	1.18
Gm01_bin102	78	88	1	0.00598802	0	0.6
Gm01_bin103	75	91	1	0.00598802	0	1.54
Gm01_bin104	77	89	1	0.00598802	0	0.87
Gm01_bin105	77	88	2	0.011976	0	0.73
Gm01_bin106	76	89	2	0.011976	0	1.02
Gm01_bin107	77	88	2	0.011976	0	0.73
Gm01_bin108	78	87	2	0.011976	0	0.49
Gm01_bin109	80	85	2	0.011976	0	0.15
Gm01_bin110	78	87	2	0.011976	0	0.49
Gm01_bin111	77	88	2	0.011976	0	0.73
Gm01_bin112	78	87	2	0.011976	0	0.49
Gm01_bin113	80	85	2	0.011976	0	0.15
Gm01_bin114	82	83	2	0.011976	0	0.01
Gm01_bin115	83	82	2	0.011976	0	0.01
Gm01_bin116	84	81	2	0.011976	0	0.05
Gm02_bin1	70	93	4	0.0239521	0	3.25
Gm02_bin2	70	94	3	0.0179641	0	3.51
Gm02_bin3	71	94	2	0.011976	0	3.21
Gm02_bin4	77	88	2	0.011976	0	0.73
Gm02_bin5	79	86	2	0.011976	0	0.3
Gm02_bin6	79	86	2	0.011976	0	0.3
Gm02_bin7	80	85	2	0.011976	0	0.15
Gm02_bin8	81	85	1	0.00598802	0	0.1
Gm02_bin9	80	86	1	0.00598802	0	0.22
Gm02_bin10	82	84	1	0.00598802	0	0.02
Gm02_bin11	83	83	1	0.00598802	0	0
Gm02_bin12	83	83	1	0.00598802	0	0
Gm02_bin13	86	80	1	0.00598802	0	0.22
Gm02_bin14	86	81	0	0	0	0.15
Gm02_bin15	87	80	0	0	0	0.29
Gm02_bin16	88	79	0	0	0	0.49
Gm02_bin17	88	79	0	0	0	0.49
Gm02_bin18	87	80	0	0	0	0.29
Gm02_bin19	86	81	0	0	0	0.15
Gm02_bin20	85	82	0	0	0	0.05
Gm02_bin21	84	83	0	0	0	0.01
Gm02_bin22	85	82	0	0	0	0.05
Gm02_bin23	86	81	0	0	0	0.15
Gm02_bin24	85	82	0	0	0	0.05
Gm02_bin25	84	82	1	0.00598802	0	0.02
Gm02_bin26	85	81	1	0.00598802	0	0.1
Gm02_bin27	93	73	1	0.00598802	0	2.41
Gm02_bin28	89	77	1	0.00598802	0	0.87
Gm02_bin29	88	78	1	0.00598802	0	0.6
Gm02_bin30	86	80	1	0.00598802	0	0.22
Gm02_bin31	84	82	1	0.00598802	0	0.02
Gm02_bin32	82	84	1	0.00598802	0	0.02
Gm02_bin33	83	83	1	0.00598802	0	0
Gm02_bin34	86	80	1	0.00598802	0	0.22
Gm02_bin35	85	81	1	0.00598802	0	0.1
Gm02_bin36	84	82	1	0.00598802	0	0.02
Gm02_bin37	83	83	1	0.00598802	0	0
Gm02_bin38	85	81	1	0.00598802	0	0.1
Gm02_bin39	86	80	1	0.00598802	0	0.22
Gm02_bin40	86	80	1	0.00598802	0	0.22
Gm02_bin41	85	81	1	0.00598802	0	0.1
Gm02_bin42	84	82	1	0.00598802	0	0.02
Gm02_bin43	86	81	0	0	0	0.15
Gm02_bin44	86	81	0	0	0	0.15
Gm02_bin45	85	81	1	0.00598802	0	0.1
Gm02_bin46	86	80	1	0.00598802	0	0.22
Gm02_bin47	87	80	0	0	0	0.29
Gm02_bin48	91	76	0	0	0	1.35
Gm02_bin49	88	79	0	0	0	0.49
Gm02_bin50	89	78	0	0	0	0.72
Gm02_bin51	90	77	0	0	0	1.01
Gm02_bin52	89	78	0	0	0	0.72
Gm02_bin53	89	78	0	0	0	0.72
Gm02_bin54	94	73	0	0	0	2.64
Gm02_bin55	91	76	0	0	0	1.35
Gm02_bin56	94	73	0	0	0	2.64
Gm02_bin57	96	71	0	0	0	3.74
Gm02_bin58	94	73	0	0	0	2.64
Gm02_bin59	94	73	0	0	0	2.64
Gm02_bin60	95	72	0	0	0	3.17
Gm02_bin61	96	71	0	0	0	3.74
Gm02_bin62	94	73	0	0	0	2.64
Gm02_bin63	96	71	0	0	0	3.74
Gm02_bin64	95	72	0	0	0	3.17
Gm02_bin65	93	74	0	0	0	2.16
Gm02_bin66	92	75	0	0	0	1.73
Gm02_bin67	93	74	0	0	0	2.16
Gm02_bin68	94	73	0	0	0	2.64
Gm02_bin69	95	72	0	0	0	3.17
Gm02_bin70	96	71	0	0	0	3.74
Gm02_bin71	95	72	0	0	0	3.17
Gm02_bin72	94	73	0	0	0	2.64
Gm02_bin73	93	74	0	0	0	2.16
Gm02_bin74	94	73	0	0	0	2.64
Gm02_bin75	95	72	0	0	0	3.17
Gm02_bin76	96	71	0	0	0	3.74
Gm02_bin77	95	72	0	0	0	3.17
Gm02_bin78	93	74	0	0	0	2.16
Gm02_bin79	94	73	0	0	0	2.64
Gm02_bin80	93	74	0	0	0	2.16
Gm02_bin81	88	79	0	0	0	0.49
Gm02_bin82	89	78	0	0	0	0.72
Gm02_bin83	90	77	0	0	0	1.01
Gm02_bin84	91	76	0	0	0	1.35
Gm02_bin85	92	75	0	0	0	1.73
Gm02_bin86	90	77	0	0	0	1.01
Gm02_bin87	91	76	0	0	0	1.35
Gm02_bin88	88	79	0	0	0	0.49
Gm02_bin89	87	80	0	0	0	0.29
Gm02_bin90	88	79	0	0	0	0.49
Gm02_bin91	85	82	0	0	0	0.05
Gm02_bin92	86	81	0	0	0	0.15
Gm02_bin93	85	82	0	0	0	0.05
Gm02_bin94	85	82	0	0	0	0.05
Gm02_bin95	84	83	0	0	0	0.01
Gm02_bin96	84	83	0	0	0	0.01
Gm02_bin97	83	84	0	0	0	0.01
Gm02_bin98	84	83	0	0	0	0.01
Gm02_bin99	83	83	1	0.00598802	0	0
Gm02_bin100	87	79	1	0.00598802	0	0.39
Gm02_bin101	85	81	1	0.00598802	0	0.1
Gm02_bin102	84	82	1	0.00598802	0	0.02
Gm02_bin103	82	84	1	0.00598802	0	0.02
Gm02_bin104	81	85	1	0.00598802	0	0.1
Gm02_bin105	82	84	1	0.00598802	0	0.02
Gm02_bin106	77	89	1	0.00598802	0	0.87
Gm02_bin107	78	88	1	0.00598802	0	0.6
Gm02_bin108	77	89	1	0.00598802	0	0.87
Gm02_bin109	78	88	1	0.00598802	0	0.6
Gm02_bin110	81	85	1	0.00598802	0	0.1
Gm02_bin111	81	85	1	0.00598802	0	0.1
Gm02_bin112	82	84	1	0.00598802	0	0.02
Gm02_bin113	80	86	1	0.00598802	0	0.22
Gm02_bin114	79	87	1	0.00598802	0	0.39
Gm02_bin115	81	85	1	0.00598802	0	0.1
Gm02_bin116	79	87	1	0.00598802	0	0.39
Gm02_bin117	79	87	1	0.00598802	0	0.39
Gm02_bin118	77	90	0	0	0	1.01
Gm02_bin119	78	89	0	0	0	0.72
Gm02_bin120	79	88	0	0	0	0.49
Gm02_bin121	80	87	0	0	0	0.29
Gm02_bin122	81	86	0	0	0	0.15
Gm02_bin123	83	84	0	0	0	0.01
Gm02_bin124	87	80	0	0	0	0.29
Gm02_bin125	88	79	0	0	0	0.49
Gm02_bin126	89	78	0	0	0	0.72
Gm02_bin127	92	75	0	0	0	1.73
Gm02_bin128	91	76	0	0	0	1.35
Gm02_bin129	92	75	0	0	0	1.73
Gm02_bin130	92	75	0	0	0	1.73
Gm02_bin131	91	76	0	0	0	1.35
Gm02_bin132	93	74	0	0	0	2.16
Gm02_bin133	92	75	0	0	0	1.73
Gm02_bin134	90	77	0	0	0	1.01
Gm03_bin1	81	86	0	0	0	0.15
Gm03_bin2	82	85	0	0	0	0.05
Gm03_bin3	81	86	0	0	0	0.15
Gm03_bin4	83	84	0	0	0	0.01
Gm03_bin5	83	84	0	0	0	0.01
Gm03_bin6	83	84	0	0	0	0.01
Gm03_bin7	86	81	0	0	0	0.15
Gm03_bin8	84	83	0	0	0	0.01
Gm03_bin9	83	84	0	0	0	0.01
Gm03_bin10	84	83	0	0	0	0.01
Gm03_bin11	86	81	0	0	0	0.15
Gm03_bin12	83	84	0	0	0	0.01
Gm03_bin13	84	83	0	0	0	0.01
Gm03_bin14	83	84	0	0	0	0.01
Gm03_bin15	84	83	0	0	0	0.01
Gm03_bin16	84	83	0	0	0	0.01
Gm03_bin17	83	84	0	0	0	0.01
Gm03_bin18	82	85	0	0	0	0.05
Gm03_bin19	82	85	0	0	0	0.05
Gm03_bin20	81	86	0	0	0	0.15
Gm03_bin21	82	85	0	0	0	0.05
Gm03_bin22	81	86	0	0	0	0.15
Gm03_bin23	81	86	0	0	0	0.15
Gm03_bin24	80	87	0	0	0	0.29
Gm03_bin25	79	88	0	0	0	0.49
Gm03_bin26	76	91	0	0	0	1.35
Gm03_bin27	77	90	0	0	0	1.01
Gm03_bin28	76	91	0	0	0	1.35
Gm03_bin29	76	90	1	0.00598802	0	1.18
Gm03_bin30	78	88	1	0.00598802	0	0.6
Gm03_bin31	77	89	1	0.00598802	0	0.87
Gm03_bin32	77	89	1	0.00598802	0	0.87
Gm03_bin33	78	88	1	0.00598802	0	0.6
Gm03_bin34	77	89	1	0.00598802	0	0.87
Gm03_bin35	79	87	1	0.00598802	0	0.39
Gm03_bin36	79	87	1	0.00598802	0	0.39
Gm03_bin37	82	84	1	0.00598802	0	0.02
Gm03_bin38	83	83	1	0.00598802	0	0
Gm03_bin39	84	82	1	0.00598802	0	0.02
Gm03_bin40	84	82	1	0.00598802	0	0.02
Gm03_bin41	86	80	1	0.00598802	0	0.22
Gm03_bin42	84	82	1	0.00598802	0	0.02
Gm03_bin43	84	81	2	0.011976	0	0.05
Gm03_bin44	83	82	2	0.011976	0	0.01
Gm03_bin45	84	81	2	0.011976	0	0.05
Gm03_bin46	82	83	2	0.011976	0	0.01
Gm03_bin47	83	82	2	0.011976	0	0.01
Gm03_bin48	83	82	2	0.011976	0	0.01
Gm03_bin49	82	83	2	0.011976	0	0.01
Gm03_bin50	83	82	2	0.011976	0	0.01
Gm03_bin51	81	84	2	0.011976	0	0.05
Gm03_bin52	81	84	2	0.011976	0	0.05
Gm03_bin53	82	83	2	0.011976	0	0.01
Gm03_bin54	81	84	2	0.011976	0	0.05
Gm03_bin55	80	85	2	0.011976	0	0.15
Gm03_bin56	79	86	2	0.011976	0	0.3
Gm03_bin57	77	88	2	0.011976	0	0.73
Gm03_bin58	76	89	2	0.011976	0	1.02
Gm03_bin59	77	89	1	0.00598802	0	0.87
Gm03_bin60	77	89	1	0.00598802	0	0.87
Gm03_bin61	79	87	1	0.00598802	0	0.39
Gm03_bin62	83	83	1	0.00598802	0	0
Gm03_bin63	84	82	1	0.00598802	0	0.02
Gm03_bin64	83	83	1	0.00598802	0	0
Gm03_bin65	81	85	1	0.00598802	0	0.1
Gm03_bin66	82	84	1	0.00598802	0	0.02
Gm03_bin67	81	85	1	0.00598802	0	0.1
Gm03_bin68	80	86	1	0.00598802	0	0.22
Gm03_bin69	83	82	2	0.011976	0	0.01
Gm03_bin70	84	81	2	0.011976	0	0.05
Gm03_bin71	83	82	2	0.011976	0	0.01
Gm03_bin72	84	81	2	0.011976	0	0.05
Gm03_bin73	87	78	2	0.011976	0	0.49
Gm03_bin74	90	75	2	0.011976	0	1.36
Gm03_bin75	91	74	2	0.011976	0	1.75
Gm03_bin76	92	73	2	0.011976	0	2.19
Gm03_bin77	94	71	2	0.011976	0	3.21
Gm03_bin78	95	70	2	0.011976	0	3.79
Gm03_bin79	94	71	2	0.011976	0	3.21
Gm03_bin80	94	71	2	0.011976	0	3.21
Gm03_bin81	94	71	2	0.011976	0	3.21
Gm03_bin82	95	70	2	0.011976	0	3.79
Gm03_bin83	96	69	2	0.011976	0	4.42*
Gm03_bin84	96	69	2	0.011976	0	4.42*
Gm03_bin85	96	69	2	0.011976	0	4.42*
Gm03_bin86	98	67	2	0.011976	0	5.82*
Gm03_bin87	100	65	2	0.011976	0	7.42**
Gm03_bin88	99	66	2	0.011976	0	6.6*
Gm03_bin89	98	67	2	0.011976	0	5.82*
Gm03_bin90	99	67	1	0.00598802	0	6.17*
Gm03_bin91	99	67	1	0.00598802	0	6.17*
Gm03_bin92	101	65	1	0.00598802	0	7.81**
Gm03_bin93	99	67	1	0.00598802	0	6.17*
Gm03_bin94	96	70	1	0.00598802	0	4.07*
Gm03_bin95	94	72	1	0.00598802	0	2.92
Gm03_bin96	94	72	1	0.00598802	0	2.92
Gm03_bin97	91	75	1	0.00598802	0	1.54
Gm03_bin98	90	75	2	0.011976	0	1.36
Gm03_bin99	91	74	2	0.011976	0	1.75
Gm03_bin100	92	73	2	0.011976	0	2.19
Gm03_bin101	91	74	2	0.011976	0	1.75
Gm03_bin102	91	73	3	0.0179641	0	1.98
Gm03_bin103	90	74	3	0.0179641	0	1.56
Gm03_bin104	89	75	3	0.0179641	0	1.2
Gm03_bin105	90	74	3	0.0179641	0	1.56
Gm03_bin106	91	73	3	0.0179641	0	1.98
Gm03_bin107	90	73	4	0.0239521	0	1.77
Gm03_bin108	89	74	4	0.0239521	0	1.38
Gm03_bin109	88	75	4	0.0239521	0	1.04
Gm03_bin110	88	72	7	0.0419162	0	1.6
Gm03_bin111	84	75	8	0.0479042	0	0.51
Gm03_bin112	85	75	7	0.0419162	0	0.62
Gm03_bin113	83	77	7	0.0419162	0	0.22
Gm03_bin114	82	78	7	0.0419162	0	0.1
Gm03_bin115	84	77	6	0.0359281	0	0.3
Gm03_bin116	84	77	6	0.0359281	0	0.3
Gm03_bin117	87	74	6	0.0359281	0	1.05
Gm03_bin118	86	75	6	0.0359281	0	0.75
Gm03_bin119	86	77	4	0.0239521	0	0.5
Gm03_bin120	87	76	4	0.0239521	0	0.74
Gm03_bin121	86	77	4	0.0239521	0	0.5
Gm03_bin122	90	76	1	0.00598802	0	1.18
Gm03_bin123	89	77	1	0.00598802	0	0.87
Gm03_bin124	83	83	1	0.00598802	0	0
Gm03_bin125	80	86	1	0.00598802	0	0.22
Gm03_bin126	81	85	1	0.00598802	0	0.1
Gm03_bin127	80	86	1	0.00598802	0	0.22
Gm03_bin128	79	87	1	0.00598802	0	0.39
Gm03_bin129	81	85	1	0.00598802	0	0.1
Gm03_bin130	80	86	1	0.00598802	0	0.22
Gm03_bin131	81	85	1	0.00598802	0	0.1
Gm03_bin132	80	85	2	0.011976	0	0.15
Gm03_bin133	79	86	2	0.011976	0	0.3
Gm03_bin134	80	85	2	0.011976	0	0.15
Gm03_bin135	81	84	2	0.011976	0	0.05
Gm03_bin136	81	84	2	0.011976	0	0.05
Gm03_bin137	82	83	2	0.011976	0	0.01
Gm03_bin138	81	84	2	0.011976	0	0.05
Gm03_bin139	80	85	2	0.011976	0	0.15
Gm03_bin140	79	85	3	0.0179641	0	0.22
Gm03_bin141	80	84	3	0.0179641	0	0.1
Gm03_bin142	79	86	2	0.011976	0	0.3
Gm03_bin143	78	87	2	0.011976	0	0.49
Gm03_bin144	76	89	2	0.011976	0	1.02
Gm04_bin1	99	68	0	0	0	5.75*
Gm04_bin2	100	67	0	0	0	6.52*
Gm04_bin3	101	66	0	0	0	7.34**
Gm04_bin4	100	67	0	0	0	6.52*
Gm04_bin5	101	66	0	0	0	7.34**
Gm04_bin6	101	66	0	0	0	7.34**
Gm04_bin7	99	68	0	0	0	5.75*
Gm04_bin8	100	67	0	0	0	6.52*
Gm04_bin9	101	66	0	0	0	7.34**
Gm04_bin10	102	65	0	0	0	8.2**
Gm04_bin11	103	64	0	0	0	9.11**
Gm04_bin12	104	63	0	0	0	10.07**
Gm04_bin13	105	62	0	0	0	11.07**
Gm04_bin14	105	62	0	0	0	11.07**
Gm04_bin15	104	63	0	0	0	10.07**
Gm04_bin16	105	62	0	0	0	11.07**
Gm04_bin17	106	61	0	0	0	12.13**
Gm04_bin18	109	58	0	0	0	15.57**
Gm04_bin19	109	57	1	0.00598802	0	16.29**
Gm04_bin20	110	55	2	0.011976	0	18.33**
Gm04_bin21	109	55	3	0.0179641	0	17.78**
Gm04_bin22	109	55	3	0.0179641	0	17.78**
Gm04_bin23	108	56	3	0.0179641	0	16.49**
Gm04_bin24	107	56	4	0.0239521	0	15.96**
Gm04_bin25	106	57	4	0.0239521	0	14.73**
Gm04_bin26	105	58	4	0.0239521	0	13.55**
Gm04_bin27	103	60	4	0.0239521	0	11.34**
Gm04_bin28	102	61	4	0.0239521	0	10.31**
Gm04_bin29	100	62	5	0.0299401	0	8.91**
Gm04_bin30	101	62	4	0.0239521	0	9.33**
Gm04_bin31	102	62	3	0.0179641	0	9.76**
Gm04_bin32	103	61	3	0.0179641	0	10.76**
Gm04_bin33	104	60	3	0.0179641	0	11.8**
Gm04_bin34	103	61	3	0.0179641	0	10.76**
Gm04_bin35	102	62	3	0.0179641	0	9.76**
Gm04_bin36	99	65	3	0.0179641	0	7.05**
Gm04_bin37	100	64	3	0.0179641	0	7.9**
Gm04_bin38	102	63	2	0.011976	0	9.22**
Gm04_bin39	98	67	2	0.011976	0	5.82*
Gm04_bin40	97	68	2	0.011976	0	5.1*
Gm04_bin41	93	72	2	0.011976	0	2.67
Gm04_bin42	91	75	1	0.00598802	0	1.54
Gm04_bin43	93	73	1	0.00598802	0	2.41
Gm04_bin44	94	72	1	0.00598802	0	2.92
Gm04_bin45	97	69	1	0.00598802	0	4.72*
Gm04_bin46	99	68	0	0	0	5.75*
Gm04_bin47	94	73	0	0	0	2.64
Gm04_bin48	93	74	0	0	0	2.16
Gm04_bin49	91	76	0	0	0	1.35
Gm04_bin50	90	77	0	0	0	1.01
Gm04_bin51	89	78	0	0	0	0.72
Gm04_bin52	88	78	1	0.00598802	0	0.6
Gm04_bin53	89	77	1	0.00598802	0	0.87
Gm04_bin54	88	77	2	0.011976	0	0.73
Gm04_bin55	87	78	2	0.011976	0	0.49
Gm04_bin56	87	79	1	0.00598802	0	0.39
Gm04_bin57	87	79	1	0.00598802	0	0.39
Gm04_bin58	88	78	1	0.00598802	0	0.6
Gm04_bin59	87	79	1	0.00598802	0	0.39
Gm04_bin60	88	78	1	0.00598802	0	0.6
Gm04_bin61	87	79	1	0.00598802	0	0.39
Gm04_bin62	87	80	0	0	0	0.29
Gm04_bin63	88	79	0	0	0	0.49
Gm04_bin64	87	80	0	0	0	0.29
Gm04_bin65	85	80	2	0.011976	0	0.15
Gm04_bin66	82	83	2	0.011976	0	0.01
Gm04_bin67	85	80	2	0.011976	0	0.15
Gm04_bin68	84	82	1	0.00598802	0	0.02
Gm04_bin69	84	82	1	0.00598802	0	0.02
Gm04_bin70	85	81	1	0.00598802	0	0.1
Gm04_bin71	87	79	1	0.00598802	0	0.39
Gm04_bin72	86	80	1	0.00598802	0	0.22
Gm04_bin73	84	81	2	0.011976	0	0.05
Gm04_bin74	81	84	2	0.011976	0	0.05
Gm04_bin75	79	86	2	0.011976	0	0.3
Gm04_bin76	80	85	2	0.011976	0	0.15
Gm04_bin77	80	85	2	0.011976	0	0.15
Gm04_bin78	76	89	2	0.011976	0	1.02
Gm04_bin79	76	89	2	0.011976	0	1.02
Gm04_bin80	75	90	2	0.011976	0	1.36
Gm04_bin81	76	89	2	0.011976	0	1.02
Gm04_bin82	77	89	1	0.00598802	0	0.87
Gm04_bin83	76	90	1	0.00598802	0	1.18
Gm04_bin84	78	88	1	0.00598802	0	0.6
Gm04_bin85	79	86	2	0.011976	0	0.3
Gm04_bin86	78	87	2	0.011976	0	0.49
Gm04_bin87	77	88	2	0.011976	0	0.73
Gm04_bin88	76	89	2	0.011976	0	1.02
Gm04_bin89	76	89	2	0.011976	0	1.02
Gm04_bin90	75	90	2	0.011976	0	1.36
Gm04_bin91	76	89	2	0.011976	0	1.02
Gm04_bin92	75	90	2	0.011976	0	1.36
Gm04_bin93	76	89	2	0.011976	0	1.02
Gm04_bin94	72	93	2	0.011976	0	2.67
Gm04_bin95	78	86	3	0.0179641	0	0.39
Gm04_bin96	77	87	3	0.0179641	0	0.61
Gm04_bin97	78	86	3	0.0179641	0	0.39
Gm04_bin98	78	85	4	0.0239521	0	0.3
Gm04_bin99	79	84	4	0.0239521	0	0.15
Gm04_bin100	79	85	3	0.0179641	0	0.22
Gm04_bin101	78	86	3	0.0179641	0	0.39
Gm04_bin102	76	88	3	0.0179641	0	0.88
Gm04_bin103	75	89	3	0.0179641	0	1.2
Gm04_bin104	75	89	3	0.0179641	0	1.2
Gm04_bin105	74	91	2	0.011976	0	1.75
Gm04_bin106	73	92	2	0.011976	0	2.19
Gm04_bin107	74	92	1	0.00598802	0	1.95
Gm04_bin108	75	91	1	0.00598802	0	1.54
Gm04_bin109	74	92	1	0.00598802	0	1.95
Gm04_bin110	75	91	1	0.00598802	0	1.54
Gm04_bin111	74	92	1	0.00598802	0	1.95
Gm04_bin112	73	93	1	0.00598802	0	2.41
Gm05_bin1	86	76	4	0.0239521	0	0.62
Gm05_bin2	85	77	4	0.0239521	0	0.4
Gm05_bin3	85	77	4	0.0239521	0	0.4
Gm05_bin4	86	76	4	0.0239521	0	0.62
Gm05_bin5	87	75	4	0.0239521	0	0.89
Gm05_bin6	82	80	4	0.0239521	0	0.02
Gm05_bin7	84	78	4	0.0239521	0	0.22
Gm05_bin8	84	78	4	0.0239521	0	0.22
Gm05_bin9	82	80	4	0.0239521	0	0.02
Gm05_bin10	84	78	4	0.0239521	0	0.22
Gm05_bin11	84	79	3	0.0179641	0	0.15
Gm05_bin12	84	80	2	0.011976	0	0.1
Gm05_bin13	85	80	1	0.00598802	0	0.15
Gm05_bin14	85	80	1	0.00598802	0	0.15
Gm05_bin15	85	79	2	0.011976	0	0.22
Gm05_bin16	85	79	2	0.011976	0	0.22
Gm05_bin17	82	82	2	0.011976	0	0
Gm05_bin18	83	81	2	0.011976	0	0.02
Gm05_bin19	85	79	2	0.011976	0	0.22
Gm05_bin20	86	78	2	0.011976	0	0.39
Gm05_bin21	85	79	2	0.011976	0	0.22
Gm05_bin22	87	78	1	0.00598802	0	0.49
Gm05_bin23	88	77	1	0.00598802	0	0.73
Gm05_bin24	88	77	1	0.00598802	0	0.73
Gm05_bin25	88	78	0	0	0	0.6
Gm05_bin26	86	80	0	0	0	0.22
Gm05_bin27	83	83	0	0	0	0
Gm05_bin28	82	84	0	0	0	0.02
Gm05_bin29	84	82	0	0	0	0.02
Gm05_bin30	86	80	0	0	0	0.22
Gm05_bin31	85	81	0	0	0	0.1
Gm05_bin32	86	80	0	0	0	0.22
Gm05_bin33	86	80	0	0	0	0.22
Gm05_bin34	90	76	0	0	0	1.18
Gm05_bin35	89	77	0	0	0	0.87
Gm05_bin36	87	79	0	0	0	0.39
Gm05_bin37	86	80	0	0	0	0.22
Gm05_bin38	87	79	0	0	0	0.39
Gm05_bin39	89	77	0	0	0	0.87
Gm05_bin40	87	79	0	0	0	0.39
Gm05_bin41	87	79	0	0	0	0.39
Gm05_bin42	86	80	0	0	0	0.22
Gm05_bin43	86	79	1	0.00598802	0	0.3
Gm05_bin44	86	79	1	0.00598802	0	0.3
Gm05_bin45	87	78	1	0.00598802	0	0.49
Gm05_bin46	85	80	1	0.00598802	0	0.15
Gm05_bin47	85	80	1	0.00598802	0	0.15
Gm05_bin48	87	79	0	0	0	0.39
Gm05_bin49	88	78	0	0	0	0.6
Gm05_bin50	89	77	0	0	0	0.87
Gm05_bin51	88	78	0	0	0	0.6
Gm05_bin52	83	83	0	0	0	0
Gm05_bin53	82	84	0	0	0	0.02
Gm05_bin54	81	85	0	0	0	0.1
Gm05_bin55	79	87	0	0	0	0.39
Gm05_bin56	78	88	0	0	0	0.6
Gm05_bin57	77	89	0	0	0	0.87
Gm05_bin58	76	90	0	0	0	1.18
Gm05_bin59	76	90	0	0	0	1.18
Gm05_bin60	75	91	0	0	0	1.54
Gm05_bin61	74	92	0	0	0	1.95
Gm05_bin62	73	93	0	0	0	2.41
Gm05_bin63	74	92	0	0	0	1.95
Gm05_bin64	75	91	0	0	0	1.54
Gm05_bin65	73	93	0	0	0	2.41
Gm05_bin66	69	97	0	0	0	4.72*
Gm05_bin67	67	95	4	0.0239521	0	4.84*
Gm05_bin68	67	95	4	0.0239521	0	4.84*
Gm05_bin69	69	93	4	0.0239521	0	3.56
Gm05_bin70	70	93	3	0.0179641	0	3.25
Gm05_bin71	71	92	3	0.0179641	0	2.71
Gm05_bin72	72	91	3	0.0179641	0	2.21
Gm05_bin73	78	85	3	0.0179641	0	0.3
Gm05_bin74	78	86	2	0.011976	0	0.39
Gm05_bin75	78	86	2	0.011976	0	0.39
Gm05_bin76	77	87	2	0.011976	0	0.61
Gm05_bin77	78	86	2	0.011976	0	0.39
Gm05_bin78	77	87	2	0.011976	0	0.61
Gm05_bin79	77	86	3	0.0179641	0	0.5
Gm05_bin80	76	87	3	0.0179641	0	0.74
Gm05_bin81	77	87	2	0.011976	0	0.61
Gm05_bin82	78	86	2	0.011976	0	0.39
Gm05_bin83	76	88	2	0.011976	0	0.88
Gm05_bin84	76	87	3	0.0179641	0	0.74
Gm05_bin85	75	88	3	0.0179641	0	1.04
Gm05_bin86	76	88	2	0.011976	0	0.88
Gm05_bin87	80	84	2	0.011976	0	0.1
Gm05_bin88	78	86	2	0.011976	0	0.39
Gm05_bin89	77	86	3	0.0179641	0	0.5
Gm05_bin90	78	86	2	0.011976	0	0.39
Gm05_bin91	79	85	2	0.011976	0	0.22
Gm05_bin92	79	83	4	0.0239521	0	0.1
Gm05_bin93	75	87	4	0.0239521	0	0.89
Gm05_bin94	78	84	4	0.0239521	0	0.22
Gm05_bin95	77	85	4	0.0239521	0	0.4
Gm05_bin96	77	85	4	0.0239521	0	0.4
Gm05_bin97	77	84	5	0.0299401	0	0.3
Gm05_bin98	78	84	4	0.0239521	0	0.22
Gm05_bin99	77	85	4	0.0239521	0	0.4
Gm05_bin100	76	87	3	0.0179641	0	0.74
Gm05_bin101	75	88	3	0.0179641	0	1.04
Gm05_bin102	74	89	3	0.0179641	0	1.38
Gm06_bin1	98	66	3	0.0179641	0	6.24*
Gm06_bin2	96	68	3	0.0179641	0	4.78*
Gm06_bin3	94	69	4	0.0239521	0	3.83
Gm06_bin4	92	71	4	0.0239521	0	2.71
Gm06_bin5	92	70	5	0.0299401	0	2.99
Gm06_bin6	93	69	5	0.0299401	0	3.56
Gm06_bin7	91	71	5	0.0299401	0	2.47
Gm06_bin8	92	70	5	0.0299401	0	2.99
Gm06_bin9	89	73	5	0.0299401	0	1.58
Gm06_bin10	90	72	5	0.0299401	0	2
Gm06_bin11	92	72	3	0.0179641	0	2.44
Gm06_bin12	93	73	1	0.00598802	0	2.41
Gm06_bin13	94	72	1	0.00598802	0	2.92
Gm06_bin14	95	71	1	0.00598802	0	3.47
Gm06_bin15	97	70	0	0	0	4.37*
Gm06_bin16	96	71	0	0	0	3.74
Gm06_bin17	94	73	0	0	0	2.64
Gm06_bin18	94	72	1	0.00598802	0	2.92
Gm06_bin19	91	75	1	0.00598802	0	1.54
Gm06_bin20	92	73	2	0.011976	0	2.19
Gm06_bin21	91	74	2	0.011976	0	1.75
Gm06_bin22	91	74	2	0.011976	0	1.75
Gm06_bin23	91	73	3	0.0179641	0	1.98
Gm06_bin24	90	74	3	0.0179641	0	1.56
Gm06_bin25	91	73	3	0.0179641	0	1.98
Gm06_bin26	90	76	1	0.00598802	0	1.18
Gm06_bin27	90	76	1	0.00598802	0	1.18
Gm06_bin28	91	75	1	0.00598802	0	1.54
Gm06_bin29	92	74	1	0.00598802	0	1.95
Gm06_bin30	92	74	1	0.00598802	0	1.95
Gm06_bin31	91	75	1	0.00598802	0	1.54
Gm06_bin32	92	74	1	0.00598802	0	1.95
Gm06_bin33	92	73	2	0.011976	0	2.19
Gm06_bin34	94	71	2	0.011976	0	3.21
Gm06_bin35	92	73	2	0.011976	0	2.19
Gm06_bin36	90	75	2	0.011976	0	1.36
Gm06_bin37	89	76	2	0.011976	0	1.02
Gm06_bin38	90	75	2	0.011976	0	1.36
Gm06_bin39	91	74	2	0.011976	0	1.75
Gm06_bin40	88	77	2	0.011976	0	0.73
Gm06_bin41	89	76	2	0.011976	0	1.02
Gm06_bin42	87	78	2	0.011976	0	0.49
Gm06_bin43	89	76	2	0.011976	0	1.02
Gm06_bin44	90	74	3	0.0179641	0	1.56
Gm06_bin45	92	72	3	0.0179641	0	2.44
Gm06_bin46	91	73	3	0.0179641	0	1.98
Gm06_bin47	95	69	3	0.0179641	0	4.12*
Gm06_bin48	98	66	3	0.0179641	0	6.24*
Gm06_bin49	98	65	4	0.0239521	0	6.68**
Gm06_bin50	96	67	4	0.0239521	0	5.16*
Gm06_bin51	95	68	4	0.0239521	0	4.47*
Gm06_bin52	98	65	4	0.0239521	0	6.68**
Gm06_bin53	99	64	4	0.0239521	0	7.52**
Gm06_bin54	101	62	4	0.0239521	0	9.33**
Gm06_bin55	99	64	4	0.0239521	0	7.52**
Gm06_bin56	98	65	4	0.0239521	0	6.68**
Gm06_bin57	99	64	4	0.0239521	0	7.52**
Gm06_bin58	99	65	3	0.0179641	0	7.05**
Gm06_bin59	99	65	3	0.0179641	0	7.05**
Gm06_bin60	98	65	4	0.0239521	0	6.68**
Gm06_bin61	99	64	4	0.0239521	0	7.52**
Gm06_bin62	97	66	4	0.0239521	0	5.9*
Gm06_bin63	96	68	3	0.0179641	0	4.78*
Gm06_bin64	92	72	3	0.0179641	0	2.44
Gm06_bin65	91	73	3	0.0179641	0	1.98
Gm06_bin66	88	76	3	0.0179641	0	0.88
Gm06_bin67	89	75	3	0.0179641	0	1.2
Gm06_bin68	88	76	3	0.0179641	0	0.88
Gm06_bin69	86	78	3	0.0179641	0	0.39
Gm06_bin70	85	79	3	0.0179641	0	0.22
Gm06_bin71	84	81	2	0.011976	0	0.05
Gm06_bin72	83	82	2	0.011976	0	0.01
Gm06_bin73	84	82	1	0.00598802	0	0.02
Gm06_bin74	86	80	1	0.00598802	0	0.22
Gm06_bin75	85	81	1	0.00598802	0	0.1
Gm06_bin76	85	81	1	0.00598802	0	0.1
Gm06_bin77	87	79	1	0.00598802	0	0.39
Gm06_bin78	84	82	1	0.00598802	0	0.02
Gm06_bin79	83	83	1	0.00598802	0	0
Gm06_bin80	84	82	1	0.00598802	0	0.02
Gm06_bin81	85	81	1	0.00598802	0	0.1
Gm06_bin82	84	82	1	0.00598802	0	0.02
Gm06_bin83	83	83	1	0.00598802	0	0
Gm06_bin84	84	82	1	0.00598802	0	0.02
Gm06_bin85	84	82	1	0.00598802	0	0.02
Gm06_bin86	83	83	1	0.00598802	0	0
Gm06_bin87	83	83	1	0.00598802	0	0
Gm06_bin88	84	82	1	0.00598802	0	0.02
Gm06_bin89	85	81	1	0.00598802	0	0.1
Gm06_bin90	86	80	1	0.00598802	0	0.22
Gm06_bin91	88	78	1	0.00598802	0	0.6
Gm06_bin92	88	78	1	0.00598802	0	0.6
Gm06_bin93	89	77	1	0.00598802	0	0.87
Gm06_bin94	89	77	1	0.00598802	0	0.87
Gm06_bin95	90	76	1	0.00598802	0	1.18
Gm06_bin96	91	75	1	0.00598802	0	1.54
Gm06_bin97	92	74	1	0.00598802	0	1.95
Gm06_bin98	94	72	1	0.00598802	0	2.92
Gm06_bin99	95	71	1	0.00598802	0	3.47
Gm06_bin100	95	71	1	0.00598802	0	3.47
Gm06_bin101	96	70	1	0.00598802	0	4.07*
Gm06_bin102	95	71	1	0.00598802	0	3.47
Gm06_bin103	94	72	1	0.00598802	0	2.92
Gm06_bin104	93	73	1	0.00598802	0	2.41
Gm06_bin105	92	74	1	0.00598802	0	1.95
Gm06_bin106	91	75	1	0.00598802	0	1.54
Gm06_bin107	90	76	1	0.00598802	0	1.18
Gm06_bin108	88	78	1	0.00598802	0	0.6
Gm06_bin109	88	77	2	0.011976	0	0.73
Gm06_bin110	87	78	2	0.011976	0	0.49
Gm06_bin111	87	78	2	0.011976	0	0.49
Gm06_bin112	89	76	2	0.011976	0	1.02
Gm06_bin113	91	74	2	0.011976	0	1.75
Gm06_bin114	92	73	2	0.011976	0	2.19
Gm06_bin115	91	74	2	0.011976	0	1.75
Gm06_bin116	92	73	2	0.011976	0	2.19
Gm06_bin117	94	71	2	0.011976	0	3.21
Gm06_bin118	94	73	0	0	0	2.64
Gm06_bin119	90	77	0	0	0	1.01
Gm06_bin120	76	91	0	0	0	1.35
Gm06_bin121	78	89	0	0	0	0.72
Gm06_bin122	77	89	1	0.00598802	0	0.87
Gm06_bin123	77	89	1	0.00598802	0	0.87
Gm06_bin124	78	88	1	0.00598802	0	0.6
Gm06_bin125	77	89	1	0.00598802	0	0.87
Gm06_bin126	75	92	0	0	0	1.73
Gm06_bin127	74	93	0	0	0	2.16
Gm06_bin128	81	86	0	0	0	0.15
Gm06_bin129	80	87	0	0	0	0.29
Gm06_bin130	79	88	0	0	0	0.49
Gm06_bin131	78	89	0	0	0	0.72
Gm06_bin132	75	92	0	0	0	1.73
Gm06_bin133	74	92	1	0.00598802	0	1.95
Gm06_bin134	72	94	1	0.00598802	0	2.92
Gm06_bin135	73	93	1	0.00598802	0	2.41
Gm06_bin136	74	92	1	0.00598802	0	1.95
Gm06_bin137	73	93	1	0.00598802	0	2.41
Gm06_bin138	71	95	1	0.00598802	0	3.47
Gm06_bin139	71	95	1	0.00598802	0	3.47
Gm06_bin140	72	94	1	0.00598802	0	2.92
Gm06_bin141	75	91	1	0.00598802	0	1.54
Gm06_bin142	77	89	1	0.00598802	0	0.87
Gm07_bin1	83	81	3	0.0179641	0	0.02
Gm07_bin2	84	80	3	0.0179641	0	0.1
Gm07_bin3	84	80	3	0.0179641	0	0.1
Gm07_bin4	86	78	3	0.0179641	0	0.39
Gm07_bin5	83	81	3	0.0179641	0	0.02
Gm07_bin6	85	79	3	0.0179641	0	0.22
Gm07_bin7	84	80	3	0.0179641	0	0.1
Gm07_bin8	85	80	2	0.011976	0	0.15
Gm07_bin9	84	81	2	0.011976	0	0.05
Gm07_bin10	85	81	1	0.00598802	0	0.1
Gm07_bin11	86	80	1	0.00598802	0	0.22
Gm07_bin12	87	79	1	0.00598802	0	0.39
Gm07_bin13	86	80	1	0.00598802	0	0.22
Gm07_bin14	85	81	1	0.00598802	0	0.1
Gm07_bin15	86	80	1	0.00598802	0	0.22
Gm07_bin16	87	79	1	0.00598802	0	0.39
Gm07_bin17	83	83	1	0.00598802	0	0
Gm07_bin18	84	82	1	0.00598802	0	0.02
Gm07_bin19	86	80	1	0.00598802	0	0.22
Gm07_bin20	85	81	1	0.00598802	0	0.1
Gm07_bin21	84	82	1	0.00598802	0	0.02
Gm07_bin22	86	80	1	0.00598802	0	0.22
Gm07_bin23	87	80	0	0	0	0.29
Gm07_bin24	88	79	0	0	0	0.49
Gm07_bin25	86	81	0	0	0	0.15
Gm07_bin26	86	81	0	0	0	0.15
Gm07_bin27	90	77	0	0	0	1.01
Gm07_bin28	89	78	0	0	0	0.72
Gm07_bin29	90	77	0	0	0	1.01
Gm07_bin30	89	78	0	0	0	0.72
Gm07_bin31	88	79	0	0	0	0.49
Gm07_bin32	87	80	0	0	0	0.29
Gm07_bin33	88	79	0	0	0	0.49
Gm07_bin34	87	80	0	0	0	0.29
Gm07_bin35	86	80	1	0.00598802	0	0.22
Gm07_bin36	84	82	1	0.00598802	0	0.02
Gm07_bin37	85	81	1	0.00598802	0	0.1
Gm07_bin38	84	82	1	0.00598802	0	0.02
Gm07_bin39	84	81	2	0.011976	0	0.05
Gm07_bin40	82	83	2	0.011976	0	0.01
Gm07_bin41	83	82	2	0.011976	0	0.01
Gm07_bin42	82	83	2	0.011976	0	0.01
Gm07_bin43	83	82	2	0.011976	0	0.01
Gm07_bin44	84	81	2	0.011976	0	0.05
Gm07_bin45	86	79	2	0.011976	0	0.3
Gm07_bin46	85	80	2	0.011976	0	0.15
Gm07_bin47	84	81	2	0.011976	0	0.05
Gm07_bin48	83	82	2	0.011976	0	0.01
Gm07_bin49	82	83	2	0.011976	0	0.01
Gm07_bin50	81	84	2	0.011976	0	0.05
Gm07_bin51	79	86	2	0.011976	0	0.3
Gm07_bin52	81	84	2	0.011976	0	0.05
Gm07_bin53	78	87	2	0.011976	0	0.49
Gm07_bin54	79	86	2	0.011976	0	0.3
Gm07_bin55	78	86	3	0.0179641	0	0.39
Gm07_bin56	77	86	4	0.0239521	0	0.5
Gm07_bin57	78	86	3	0.0179641	0	0.39
Gm07_bin58	78	86	3	0.0179641	0	0.39
Gm07_bin59	74	90	3	0.0179641	0	1.56
Gm07_bin60	77	87	3	0.0179641	0	0.61
Gm07_bin61	78	86	3	0.0179641	0	0.39
Gm07_bin62	78	87	2	0.011976	0	0.49
Gm07_bin63	78	88	1	0.00598802	0	0.6
Gm07_bin64	77	89	1	0.00598802	0	0.87
Gm07_bin65	79	87	1	0.00598802	0	0.39
Gm07_bin66	78	88	1	0.00598802	0	0.6
Gm07_bin67	79	87	1	0.00598802	0	0.39
Gm07_bin68	80	86	1	0.00598802	0	0.22
Gm07_bin69	78	88	1	0.00598802	0	0.6
Gm07_bin70	77	89	1	0.00598802	0	0.87
Gm07_bin71	76	90	1	0.00598802	0	1.18
Gm07_bin72	77	88	2	0.011976	0	0.73
Gm07_bin73	76	89	2	0.011976	0	1.02
Gm07_bin74	75	90	2	0.011976	0	1.36
Gm07_bin75	76	89	2	0.011976	0	1.02
Gm07_bin76	76	89	2	0.011976	0	1.02
Gm07_bin77	79	86	2	0.011976	0	0.3
Gm07_bin78	81	84	2	0.011976	0	0.05
Gm07_bin79	81	84	2	0.011976	0	0.05
Gm07_bin80	80	85	2	0.011976	0	0.15
Gm07_bin81	80	85	2	0.011976	0	0.15
Gm07_bin82	79	86	2	0.011976	0	0.3
Gm07_bin83	77	88	2	0.011976	0	0.73
Gm07_bin84	75	90	2	0.011976	0	1.36
Gm07_bin85	74	91	2	0.011976	0	1.75
Gm07_bin86	73	92	2	0.011976	0	2.19
Gm07_bin87	73	92	2	0.011976	0	2.19
Gm07_bin88	71	94	2	0.011976	0	3.21
Gm07_bin89	72	93	2	0.011976	0	2.67
Gm07_bin90	74	91	2	0.011976	0	1.75
Gm07_bin91	75	90	2	0.011976	0	1.36
Gm07_bin92	73	92	2	0.011976	0	2.19
Gm07_bin93	74	91	2	0.011976	0	1.75
Gm07_bin94	75	91	1	0.00598802	0	1.54
Gm07_bin95	76	90	1	0.00598802	0	1.18
Gm07_bin96	77	90	0	0	0	1.01
Gm07_bin97	76	91	0	0	0	1.35
Gm07_bin98	78	89	0	0	0	0.72
Gm07_bin99	77	90	0	0	0	1.01
Gm07_bin100	77	90	0	0	0	1.01
Gm07_bin101	76	91	0	0	0	1.35
Gm07_bin102	77	90	0	0	0	1.01
Gm07_bin103	77	90	0	0	0	1.01
Gm07_bin104	74	93	0	0	0	2.16
Gm07_bin105	74	93	0	0	0	2.16
Gm07_bin106	75	92	0	0	0	1.73
Gm07_bin107	72	95	0	0	0	3.17
Gm07_bin108	73	94	0	0	0	2.64
Gm07_bin109	75	91	1	0.00598802	0	1.54
Gm07_bin110	74	92	1	0.00598802	0	1.95
Gm07_bin111	77	89	1	0.00598802	0	0.87
Gm07_bin112	76	90	1	0.00598802	0	1.18
Gm07_bin113	74	92	1	0.00598802	0	1.95
Gm07_bin114	72	94	1	0.00598802	0	2.92
Gm07_bin115	69	97	1	0.00598802	0	4.72*
Gm07_bin116	68	98	1	0.00598802	0	5.42*
Gm07_bin117	69	97	1	0.00598802	0	4.72*
Gm07_bin118	67	99	1	0.00598802	0	6.17*
Gm07_bin119	67	99	1	0.00598802	0	6.17*
Gm07_bin120	68	98	1	0.00598802	0	5.42*
Gm07_bin121	69	97	1	0.00598802	0	4.72*
Gm07_bin122	70	96	1	0.00598802	0	4.07*
Gm07_bin123	71	94	2	0.011976	0	3.21
Gm07_bin124	72	93	2	0.011976	0	2.67
Gm07_bin125	71	94	2	0.011976	0	3.21
Gm07_bin126	73	92	2	0.011976	0	2.19
Gm07_bin127	75	91	1	0.00598802	0	1.54
Gm07_bin128	73	91	3	0.0179641	0	1.98
Gm07_bin129	75	89	3	0.0179641	0	1.2
Gm07_bin130	74	90	3	0.0179641	0	1.56
Gm07_bin131	73	91	3	0.0179641	0	1.98
Gm07_bin132	72	92	3	0.0179641	0	2.44
Gm07_bin133	71	94	2	0.011976	0	3.21
Gm07_bin134	71	95	1	0.00598802	0	3.47
Gm07_bin135	71	96	0	0	0	3.74
Gm07_bin136	74	93	0	0	0	2.16
Gm07_bin137	74	93	0	0	0	2.16
Gm08_bin1	90	75	2	0.011976	0	1.36
Gm08_bin2	89	76	2	0.011976	0	1.02
Gm08_bin3	88	77	2	0.011976	0	0.73
Gm08_bin4	91	74	2	0.011976	0	1.75
Gm08_bin5	90	75	2	0.011976	0	1.36
Gm08_bin6	89	76	2	0.011976	0	1.02
Gm08_bin7	90	76	1	0.00598802	0	1.18
Gm08_bin8	89	77	1	0.00598802	0	0.87
Gm08_bin9	85	81	1	0.00598802	0	0.1
Gm08_bin10	84	82	1	0.00598802	0	0.02
Gm08_bin11	84	83	0	0	0	0.01
Gm08_bin12	84	83	0	0	0	0.01
Gm08_bin13	84	83	0	0	0	0.01
Gm08_bin14	84	83	0	0	0	0.01
Gm08_bin15	83	83	1	0.00598802	0	0
Gm08_bin16	84	82	1	0.00598802	0	0.02
Gm08_bin17	83	83	1	0.00598802	0	0
Gm08_bin18	85	81	1	0.00598802	0	0.1
Gm08_bin19	86	80	1	0.00598802	0	0.22
Gm08_bin20	84	82	1	0.00598802	0	0.02
Gm08_bin21	89	77	1	0.00598802	0	0.87
Gm08_bin22	90	76	1	0.00598802	0	1.18
Gm08_bin23	84	82	1	0.00598802	0	0.02
Gm08_bin24	82	84	1	0.00598802	0	0.02
Gm08_bin25	82	84	1	0.00598802	0	0.02
Gm08_bin26	85	81	1	0.00598802	0	0.1
Gm08_bin27	84	82	1	0.00598802	0	0.02
Gm08_bin28	85	81	1	0.00598802	0	0.1
Gm08_bin29	85	81	1	0.00598802	0	0.1
Gm08_bin30	86	80	1	0.00598802	0	0.22
Gm08_bin31	87	79	1	0.00598802	0	0.39
Gm08_bin32	86	79	2	0.011976	0	0.3
Gm08_bin33	83	82	2	0.011976	0	0.01
Gm08_bin34	83	82	2	0.011976	0	0.01
Gm08_bin35	81	84	2	0.011976	0	0.05
Gm08_bin36	82	83	2	0.011976	0	0.01
Gm08_bin37	83	82	2	0.011976	0	0.01
Gm08_bin38	84	81	2	0.011976	0	0.05
Gm08_bin39	85	80	2	0.011976	0	0.15
Gm08_bin40	83	82	2	0.011976	0	0.01
Gm08_bin41	84	81	2	0.011976	0	0.05
Gm08_bin42	84	81	2	0.011976	0	0.05
Gm08_bin43	82	83	2	0.011976	0	0.01
Gm08_bin44	84	81	2	0.011976	0	0.05
Gm08_bin45	85	80	2	0.011976	0	0.15
Gm08_bin46	84	81	2	0.011976	0	0.05
Gm08_bin47	84	81	2	0.011976	0	0.05
Gm08_bin48	85	80	2	0.011976	0	0.15
Gm08_bin49	87	78	2	0.011976	0	0.49
Gm08_bin50	86	79	2	0.011976	0	0.3
Gm08_bin51	87	78	2	0.011976	0	0.49
Gm08_bin52	87	78	2	0.011976	0	0.49
Gm08_bin53	89	77	1	0.00598802	0	0.87
Gm08_bin54	89	77	1	0.00598802	0	0.87
Gm08_bin55	93	73	1	0.00598802	0	2.41
Gm08_bin56	92	74	1	0.00598802	0	1.95
Gm08_bin57	95	71	1	0.00598802	0	3.47
Gm08_bin58	94	72	1	0.00598802	0	2.92
Gm08_bin59	95	71	1	0.00598802	0	3.47
Gm08_bin60	95	70	2	0.011976	0	3.79
Gm08_bin61	93	71	3	0.0179641	0	2.95
Gm08_bin62	92	72	3	0.0179641	0	2.44
Gm08_bin63	95	69	3	0.0179641	0	4.12*
Gm08_bin64	96	68	3	0.0179641	0	4.78*
Gm08_bin65	94	70	3	0.0179641	0	3.51
Gm08_bin66	91	73	3	0.0179641	0	1.98
Gm08_bin67	89	75	3	0.0179641	0	1.2
Gm08_bin68	90	74	3	0.0179641	0	1.56
Gm08_bin69	92	72	3	0.0179641	0	2.44
Gm08_bin70	91	73	3	0.0179641	0	1.98
Gm08_bin71	91	73	3	0.0179641	0	1.98
Gm08_bin72	92	74	1	0.00598802	0	1.95
Gm08_bin73	88	78	1	0.00598802	0	0.6
Gm08_bin74	89	77	1	0.00598802	0	0.87
Gm08_bin75	88	78	1	0.00598802	0	0.6
Gm08_bin76	91	75	1	0.00598802	0	1.54
Gm08_bin77	93	73	1	0.00598802	0	2.41
Gm08_bin78	94	72	1	0.00598802	0	2.92
Gm08_bin79	95	71	1	0.00598802	0	3.47
Gm08_bin80	94	72	1	0.00598802	0	2.92
Gm08_bin81	95	71	1	0.00598802	0	3.47
Gm08_bin82	94	72	1	0.00598802	0	2.92
Gm08_bin83	96	70	1	0.00598802	0	4.07*
Gm08_bin84	96	70	1	0.00598802	0	4.07*
Gm08_bin85	96	70	1	0.00598802	0	4.07*
Gm08_bin86	98	68	1	0.00598802	0	5.42*
Gm08_bin87	99	67	1	0.00598802	0	6.17*
Gm08_bin88	98	68	1	0.00598802	0	5.42*
Gm08_bin89	96	70	1	0.00598802	0	4.07*
Gm08_bin90	95	71	1	0.00598802	0	3.47
Gm08_bin91	96	70	1	0.00598802	0	4.07*
Gm08_bin92	97	69	1	0.00598802	0	4.72*
Gm08_bin93	95	71	1	0.00598802	0	3.47
Gm08_bin94	96	70	1	0.00598802	0	4.07*
Gm08_bin95	99	67	1	0.00598802	0	6.17*
Gm08_bin96	101	65	1	0.00598802	0	7.81**
Gm08_bin97	100	66	1	0.00598802	0	6.96**
Gm08_bin98	101	65	1	0.00598802	0	7.81**
Gm08_bin99	99	67	1	0.00598802	0	6.17*
Gm08_bin100	99	67	1	0.00598802	0	6.17*
Gm08_bin101	100	66	1	0.00598802	0	6.96**
Gm08_bin102	101	65	1	0.00598802	0	7.81**
Gm08_bin103	99	67	1	0.00598802	0	6.17*
Gm08_bin104	100	66	1	0.00598802	0	6.96**
Gm08_bin105	99	67	1	0.00598802	0	6.17*
Gm08_bin106	99	66	2	0.011976	0	6.6*
Gm08_bin107	98	67	2	0.011976	0	5.82*
Gm08_bin108	97	68	2	0.011976	0	5.1*
Gm08_bin109	95	70	2	0.011976	0	3.79
Gm08_bin110	95	69	3	0.0179641	0	4.12*
Gm08_bin111	94	69	4	0.0239521	0	3.83
Gm08_bin112	95	67	5	0.0299401	0	4.84*
Gm08_bin113	96	67	4	0.0239521	0	5.16*
Gm08_bin114	95	68	4	0.0239521	0	4.47*
Gm08_bin115	96	68	3	0.0179641	0	4.78*
Gm08_bin116	94	70	3	0.0179641	0	3.51
Gm08_bin117	79	84	4	0.0239521	0	0.15
Gm08_bin118	81	84	2	0.011976	0	0.05
Gm08_bin119	82	83	2	0.011976	0	0.01
Gm08_bin120	81	84	2	0.011976	0	0.05
Gm08_bin121	83	83	1	0.00598802	0	0
Gm08_bin122	82	84	1	0.00598802	0	0.02
Gm08_bin123	82	84	1	0.00598802	0	0.02
Gm08_bin124	80	86	1	0.00598802	0	0.22
Gm08_bin125	79	87	1	0.00598802	0	0.39
Gm08_bin126	80	85	2	0.011976	0	0.15
Gm08_bin127	77	88	2	0.011976	0	0.73
Gm08_bin128	78	87	2	0.011976	0	0.49
Gm08_bin129	77	89	1	0.00598802	0	0.87
Gm08_bin130	79	87	1	0.00598802	0	0.39
Gm08_bin131	79	87	1	0.00598802	0	0.39
Gm08_bin132	80	87	0	0	0	0.29
Gm08_bin133	82	85	0	0	0	0.05
Gm08_bin134	81	86	0	0	0	0.15
Gm08_bin135	80	87	0	0	0	0.29
Gm08_bin136	77	87	3	0.0179641	0	0.61
Gm08_bin137	76	87	4	0.0239521	0	0.74
Gm08_bin138	76	86	5	0.0299401	0	0.62
Gm08_bin139	77	85	5	0.0299401	0	0.4
Gm08_bin140	77	87	3	0.0179641	0	0.61
Gm08_bin141	78	87	2	0.011976	0	0.49
Gm08_bin142	78	88	1	0.00598802	0	0.6
Gm08_bin143	79	87	1	0.00598802	0	0.39
Gm08_bin144	80	86	1	0.00598802	0	0.22
Gm08_bin145	79	87	1	0.00598802	0	0.39
Gm09_bin1	85	79	3	0.0179641	0	0.22
Gm09_bin2	85	78	4	0.0239521	0	0.3
Gm09_bin3	84	79	4	0.0239521	0	0.15
Gm09_bin4	85	78	4	0.0239521	0	0.3
Gm09_bin5	82	81	4	0.0239521	0	0.01
Gm09_bin6	82	81	4	0.0239521	0	0.01
Gm09_bin7	83	80	4	0.0239521	0	0.06
Gm09_bin8	82	81	4	0.0239521	0	0.01
Gm09_bin9	82	82	3	0.0179641	0	0
Gm09_bin10	83	81	3	0.0179641	0	0.02
Gm09_bin11	83	81	3	0.0179641	0	0.02
Gm09_bin12	83	80	4	0.0239521	0	0.06
Gm09_bin13	82	80	5	0.0299401	0	0.02
Gm09_bin14	81	81	5	0.0299401	0	0
Gm09_bin15	82	81	4	0.0239521	0	0.01
Gm09_bin16	84	80	3	0.0179641	0	0.1
Gm09_bin17	84	80	3	0.0179641	0	0.1
Gm09_bin18	87	77	3	0.0179641	0	0.61
Gm09_bin19	84	80	3	0.0179641	0	0.1
Gm09_bin20	81	84	2	0.011976	0	0.05
Gm09_bin21	81	84	2	0.011976	0	0.05
Gm09_bin22	79	86	2	0.011976	0	0.3
Gm09_bin23	78	86	3	0.0179641	0	0.39
Gm09_bin24	78	86	3	0.0179641	0	0.39
Gm09_bin25	79	86	2	0.011976	0	0.3
Gm09_bin26	80	85	2	0.011976	0	0.15
Gm09_bin27	78	87	2	0.011976	0	0.49
Gm09_bin28	77	88	2	0.011976	0	0.73
Gm09_bin29	78	87	2	0.011976	0	0.49
Gm09_bin30	80	85	2	0.011976	0	0.15
Gm09_bin31	80	86	1	0.00598802	0	0.22
Gm09_bin32	82	84	1	0.00598802	0	0.02
Gm09_bin33	81	85	1	0.00598802	0	0.1
Gm09_bin34	82	84	1	0.00598802	0	0.02
Gm09_bin35	81	85	1	0.00598802	0	0.1
Gm09_bin36	82	84	1	0.00598802	0	0.02
Gm09_bin37	82	84	1	0.00598802	0	0.02
Gm09_bin38	82	84	1	0.00598802	0	0.02
Gm09_bin39	81	85	1	0.00598802	0	0.1
Gm09_bin40	79	87	1	0.00598802	0	0.39
Gm09_bin41	78	88	1	0.00598802	0	0.6
Gm09_bin42	78	87	2	0.011976	0	0.49
Gm09_bin43	77	88	2	0.011976	0	0.73
Gm09_bin44	77	88	2	0.011976	0	0.73
Gm09_bin45	79	87	1	0.00598802	0	0.39
Gm09_bin46	81	85	1	0.00598802	0	0.1
Gm09_bin47	82	84	1	0.00598802	0	0.02
Gm09_bin48	83	83	1	0.00598802	0	0
Gm09_bin49	82	84	1	0.00598802	0	0.02
Gm09_bin50	80	86	1	0.00598802	0	0.22
Gm09_bin51	82	84	1	0.00598802	0	0.02
Gm09_bin52	82	84	1	0.00598802	0	0.02
Gm09_bin53	83	83	1	0.00598802	0	0
Gm09_bin54	84	82	1	0.00598802	0	0.02
Gm09_bin55	83	82	2	0.011976	0	0.01
Gm09_bin56	83	83	1	0.00598802	0	0
Gm09_bin57	82	84	1	0.00598802	0	0.02
Gm09_bin58	83	83	1	0.00598802	0	0
Gm09_bin59	82	84	1	0.00598802	0	0.02
Gm09_bin60	83	83	1	0.00598802	0	0
Gm09_bin61	83	83	1	0.00598802	0	0
Gm09_bin62	84	82	1	0.00598802	0	0.02
Gm09_bin63	85	81	1	0.00598802	0	0.1
Gm09_bin64	84	82	1	0.00598802	0	0.02
Gm09_bin65	83	83	1	0.00598802	0	0
Gm09_bin66	83	82	2	0.011976	0	0.01
Gm09_bin67	82	83	2	0.011976	0	0.01
Gm09_bin68	81	84	2	0.011976	0	0.05
Gm09_bin69	79	86	2	0.011976	0	0.3
Gm09_bin70	78	87	2	0.011976	0	0.49
Gm09_bin71	77	88	2	0.011976	0	0.73
Gm09_bin72	76	89	2	0.011976	0	1.02
Gm09_bin73	77	89	1	0.00598802	0	0.87
Gm09_bin74	76	90	1	0.00598802	0	1.18
Gm09_bin75	75	91	1	0.00598802	0	1.54
Gm09_bin76	74	91	2	0.011976	0	1.75
Gm09_bin77	75	90	2	0.011976	0	1.36
Gm09_bin78	76	89	2	0.011976	0	1.02
Gm09_bin79	76	90	1	0.00598802	0	1.18
Gm09_bin80	76	89	2	0.011976	0	1.02
Gm09_bin81	75	90	2	0.011976	0	1.36
Gm09_bin82	75	91	1	0.00598802	0	1.54
Gm09_bin83	76	90	1	0.00598802	0	1.18
Gm09_bin84	77	89	1	0.00598802	0	0.87
Gm09_bin85	76	89	2	0.011976	0	1.02
Gm09_bin86	77	88	2	0.011976	0	0.73
Gm09_bin87	76	88	3	0.0179641	0	0.88
Gm09_bin88	75	89	3	0.0179641	0	1.2
Gm09_bin89	74	90	3	0.0179641	0	1.56
Gm09_bin90	74	90	3	0.0179641	0	1.56
Gm09_bin91	73	91	3	0.0179641	0	1.98
Gm09_bin92	73	92	2	0.011976	0	2.19
Gm09_bin93	72	93	2	0.011976	0	2.67
Gm09_bin94	74	91	2	0.011976	0	1.75
Gm09_bin95	77	88	2	0.011976	0	0.73
Gm09_bin96	78	87	2	0.011976	0	0.49
Gm09_bin97	79	86	2	0.011976	0	0.3
Gm09_bin98	78	87	2	0.011976	0	0.49
Gm09_bin99	79	87	1	0.00598802	0	0.39
Gm09_bin100	82	84	1	0.00598802	0	0.02
Gm09_bin101	81	85	1	0.00598802	0	0.1
Gm09_bin102	82	84	1	0.00598802	0	0.02
Gm09_bin103	81	85	1	0.00598802	0	0.1
Gm09_bin104	80	86	1	0.00598802	0	0.22
Gm09_bin105	78	88	1	0.00598802	0	0.6
Gm09_bin106	77	88	2	0.011976	0	0.73
Gm09_bin107	77	88	2	0.011976	0	0.73
Gm09_bin108	77	88	2	0.011976	0	0.73
Gm09_bin109	76	89	2	0.011976	0	1.02
Gm09_bin110	75	90	2	0.011976	0	1.36
Gm09_bin111	76	89	2	0.011976	0	1.02
Gm09_bin112	76	88	3	0.0179641	0	0.88
Gm09_bin113	72	93	2	0.011976	0	2.67
Gm09_bin114	70	95	2	0.011976	0	3.79
Gm09_bin115	69	96	2	0.011976	0	4.42*
Gm09_bin116	76	89	2	0.011976	0	1.02
Gm09_bin117	81	84	2	0.011976	0	0.05
Gm09_bin118	81	84	2	0.011976	0	0.05
Gm09_bin119	79	86	2	0.011976	0	0.3
Gm09_bin120	78	87	2	0.011976	0	0.49
Gm09_bin121	78	87	2	0.011976	0	0.49
Gm09_bin122	78	88	1	0.00598802	0	0.6
Gm09_bin123	79	87	1	0.00598802	0	0.39
Gm09_bin124	78	88	1	0.00598802	0	0.6
Gm09_bin125	70	96	1	0.00598802	0	4.07*
Gm09_bin126	72	94	1	0.00598802	0	2.92
Gm09_bin127	71	95	1	0.00598802	0	3.47
Gm09_bin128	73	93	1	0.00598802	0	2.41
Gm09_bin129	76	90	1	0.00598802	0	1.18
Gm09_bin130	77	89	1	0.00598802	0	0.87
Gm09_bin131	76	89	2	0.011976	0	1.02
Gm09_bin132	75	90	2	0.011976	0	1.36
Gm09_bin133	79	86	2	0.011976	0	0.3
Gm09_bin134	80	85	2	0.011976	0	0.15
Gm09_bin135	80	85	2	0.011976	0	0.15
Gm09_bin136	82	83	2	0.011976	0	0.01
Gm09_bin137	85	80	2	0.011976	0	0.15
Gm09_bin138	86	79	2	0.011976	0	0.3
Gm09_bin139	87	78	2	0.011976	0	0.49
Gm09_bin140	86	79	2	0.011976	0	0.3
Gm09_bin141	87	78	2	0.011976	0	0.49
Gm09_bin142	88	77	2	0.011976	0	0.73
Gm09_bin143	88	78	1	0.00598802	0	0.6
Gm09_bin144	90	76	1	0.00598802	0	1.18
Gm09_bin145	91	75	1	0.00598802	0	1.54
Gm09_bin146	89	76	2	0.011976	0	1.02
Gm09_bin147	88	77	2	0.011976	0	0.73
Gm09_bin148	89	76	2	0.011976	0	1.02
Gm09_bin149	88	77	2	0.011976	0	0.73
Gm09_bin150	87	78	2	0.011976	0	0.49
Gm09_bin151	88	77	2	0.011976	0	0.73
Gm09_bin152	87	78	2	0.011976	0	0.49
Gm09_bin153	86	79	2	0.011976	0	0.3
Gm09_bin154	85	80	2	0.011976	0	0.15
Gm09_bin155	88	77	2	0.011976	0	0.73
Gm09_bin156	92	73	2	0.011976	0	2.19
Gm09_bin157	90	75	2	0.011976	0	1.36
Gm09_bin158	93	72	2	0.011976	0	2.67
Gm09_bin159	94	71	2	0.011976	0	3.21
Gm09_bin160	92	72	3	0.0179641	0	2.44
Gm09_bin161	91	72	4	0.0239521	0	2.21
Gm09_bin162	90	73	4	0.0239521	0	1.77
Gm09_bin163	92	71	4	0.0239521	0	2.71
Gm09_bin164	93	70	4	0.0239521	0	3.25
Gm09_bin165	93	70	4	0.0239521	0	3.25
Gm09_bin166	94	69	4	0.0239521	0	3.83
Gm09_bin167	93	70	4	0.0239521	0	3.25
Gm09_bin168	94	70	3	0.0179641	0	3.51
Gm09_bin169	94	70	3	0.0179641	0	3.51
Gm09_bin170	95	70	2	0.011976	0	3.79
Gm09_bin171	94	71	2	0.011976	0	3.21
Gm09_bin172	93	72	2	0.011976	0	2.67
Gm09_bin173	88	77	2	0.011976	0	0.73
Gm09_bin174	90	75	2	0.011976	0	1.36
Gm09_bin175	89	76	2	0.011976	0	1.02
Gm09_bin176	87	78	2	0.011976	0	0.49
Gm10_bin1	94	70	3	0.0179641	0	3.51
Gm10_bin2	95	69	3	0.0179641	0	4.12*
Gm10_bin3	95	69	3	0.0179641	0	4.12*
Gm10_bin4	98	67	2	0.011976	0	5.82*
Gm10_bin5	96	69	2	0.011976	0	4.42*
Gm10_bin6	96	69	2	0.011976	0	4.42*
Gm10_bin7	97	68	2	0.011976	0	5.1*
Gm10_bin8	95	71	1	0.00598802	0	3.47
Gm10_bin9	96	70	1	0.00598802	0	4.07*
Gm10_bin10	98	68	1	0.00598802	0	5.42*
Gm10_bin11	99	67	1	0.00598802	0	6.17*
Gm10_bin12	98	68	1	0.00598802	0	5.42*
Gm10_bin13	98	68	1	0.00598802	0	5.42*
Gm10_bin14	98	69	0	0	0	5.04*
Gm10_bin15	93	74	0	0	0	2.16
Gm10_bin16	97	70	0	0	0	4.37*
Gm10_bin17	97	70	0	0	0	4.37*
Gm10_bin18	98	69	0	0	0	5.04*
Gm10_bin19	97	70	0	0	0	4.37*
Gm10_bin20	96	71	0	0	0	3.74
Gm10_bin21	93	73	1	0.00598802	0	2.41
Gm10_bin22	89	77	1	0.00598802	0	0.87
Gm10_bin23	90	76	1	0.00598802	0	1.18
Gm10_bin24	89	77	1	0.00598802	0	0.87
Gm10_bin25	88	78	1	0.00598802	0	0.6
Gm10_bin26	87	79	1	0.00598802	0	0.39
Gm10_bin27	86	80	1	0.00598802	0	0.22
Gm10_bin28	86	80	1	0.00598802	0	0.22
Gm10_bin29	87	79	1	0.00598802	0	0.39
Gm10_bin30	88	79	0	0	0	0.49
Gm10_bin31	89	78	0	0	0	0.72
Gm10_bin32	88	79	0	0	0	0.49
Gm10_bin33	82	85	0	0	0	0.05
Gm10_bin34	83	84	0	0	0	0.01
Gm10_bin35	84	83	0	0	0	0.01
Gm10_bin36	86	81	0	0	0	0.15
Gm10_bin37	85	82	0	0	0	0.05
Gm10_bin38	85	81	1	0.00598802	0	0.1
Gm10_bin39	85	81	1	0.00598802	0	0.1
Gm10_bin40	84	82	1	0.00598802	0	0.02
Gm10_bin41	83	83	1	0.00598802	0	0
Gm10_bin42	84	82	1	0.00598802	0	0.02
Gm10_bin43	84	82	1	0.00598802	0	0.02
Gm10_bin44	83	83	1	0.00598802	0	0
Gm10_bin45	85	81	1	0.00598802	0	0.1
Gm10_bin46	86	80	1	0.00598802	0	0.22
Gm10_bin47	87	79	1	0.00598802	0	0.39
Gm10_bin48	86	80	1	0.00598802	0	0.22
Gm10_bin49	87	79	1	0.00598802	0	0.39
Gm10_bin50	88	78	1	0.00598802	0	0.6
Gm10_bin51	87	78	2	0.011976	0	0.49
Gm10_bin52	88	77	2	0.011976	0	0.73
Gm10_bin53	89	76	2	0.011976	0	1.02
Gm10_bin54	88	77	2	0.011976	0	0.73
Gm10_bin55	89	76	2	0.011976	0	1.02
Gm10_bin56	88	77	2	0.011976	0	0.73
Gm10_bin57	87	78	2	0.011976	0	0.49
Gm10_bin58	88	78	1	0.00598802	0	0.6
Gm10_bin59	88	78	1	0.00598802	0	0.6
Gm10_bin60	89	77	1	0.00598802	0	0.87
Gm10_bin61	88	78	1	0.00598802	0	0.6
Gm10_bin62	90	76	1	0.00598802	0	1.18
Gm10_bin63	91	76	0	0	0	1.35
Gm10_bin64	92	75	0	0	0	1.73
Gm10_bin65	94	73	0	0	0	2.64
Gm10_bin66	96	71	0	0	0	3.74
Gm10_bin67	96	71	0	0	0	3.74
Gm10_bin68	95	72	0	0	0	3.17
Gm10_bin69	96	71	0	0	0	3.74
Gm10_bin70	95	72	0	0	0	3.17
Gm10_bin71	95	71	1	0.00598802	0	3.47
Gm10_bin72	96	70	1	0.00598802	0	4.07*
Gm10_bin73	96	70	1	0.00598802	0	4.07*
Gm10_bin74	97	69	1	0.00598802	0	4.72*
Gm10_bin75	97	69	1	0.00598802	0	4.72*
Gm10_bin76	96	70	1	0.00598802	0	4.07*
Gm10_bin77	95	71	1	0.00598802	0	3.47
Gm10_bin78	94	72	1	0.00598802	0	2.92
Gm10_bin79	92	74	1	0.00598802	0	1.95
Gm10_bin80	91	75	1	0.00598802	0	1.54
Gm10_bin81	87	79	1	0.00598802	0	0.39
Gm10_bin82	88	78	1	0.00598802	0	0.6
Gm10_bin83	86	80	1	0.00598802	0	0.22
Gm10_bin84	88	78	1	0.00598802	0	0.6
Gm10_bin85	87	79	1	0.00598802	0	0.39
Gm10_bin86	86	80	1	0.00598802	0	0.22
Gm10_bin87	85	81	1	0.00598802	0	0.1
Gm10_bin88	87	79	1	0.00598802	0	0.39
Gm10_bin89	86	80	1	0.00598802	0	0.22
Gm10_bin90	87	79	1	0.00598802	0	0.39
Gm10_bin91	87	80	0	0	0	0.29
Gm10_bin92	84	83	0	0	0	0.01
Gm10_bin93	83	84	0	0	0	0.01
Gm10_bin94	85	82	0	0	0	0.05
Gm10_bin95	85	82	0	0	0	0.05
Gm10_bin96	86	81	0	0	0	0.15
Gm10_bin97	87	80	0	0	0	0.29
Gm10_bin98	87	79	1	0.00598802	0	0.39
Gm10_bin99	85	81	1	0.00598802	0	0.1
Gm10_bin100	83	83	1	0.00598802	0	0
Gm10_bin101	89	77	1	0.00598802	0	0.87
Gm10_bin102	87	79	1	0.00598802	0	0.39
Gm10_bin103	87	79	1	0.00598802	0	0.39
Gm10_bin104	87	78	2	0.011976	0	0.49
Gm10_bin105	86	79	2	0.011976	0	0.3
Gm10_bin106	85	78	4	0.0239521	0	0.3
Gm10_bin107	82	80	5	0.0299401	0	0.02
Gm10_bin108	80	82	5	0.0299401	0	0.02
Gm10_bin109	79	83	5	0.0299401	0	0.1
Gm10_bin110	80	82	5	0.0299401	0	0.02
Gm10_bin111	76	86	5	0.0299401	0	0.62
Gm10_bin112	75	87	5	0.0299401	0	0.89
Gm10_bin113	76	86	5	0.0299401	0	0.62
Gm10_bin114	75	87	5	0.0299401	0	0.89
Gm10_bin115	75	87	5	0.0299401	0	0.89
Gm10_bin116	76	86	5	0.0299401	0	0.62
Gm10_bin117	75	88	4	0.0239521	0	1.04
Gm10_bin118	76	87	4	0.0239521	0	0.74
Gm10_bin119	77	86	4	0.0239521	0	0.5
Gm10_bin120	77	87	3	0.0179641	0	0.61
Gm10_bin121	78	86	3	0.0179641	0	0.39
Gm10_bin122	80	86	1	0.00598802	0	0.22
Gm10_bin123	79	87	1	0.00598802	0	0.39
Gm10_bin124	79	87	1	0.00598802	0	0.39
Gm10_bin125	79	84	4	0.0239521	0	0.15
Gm10_bin126	82	84	1	0.00598802	0	0.02
Gm10_bin127	85	81	1	0.00598802	0	0.1
Gm10_bin128	86	80	1	0.00598802	0	0.22
Gm11_bin1	79	86	1	0.00598802	0	0.3
Gm11_bin2	78	87	1	0.00598802	0	0.49
Gm11_bin3	77	88	1	0.00598802	0	0.73
Gm11_bin4	77	88	1	0.00598802	0	0.73
Gm11_bin5	76	89	1	0.00598802	0	1.02
Gm11_bin6	79	86	1	0.00598802	0	0.3
Gm11_bin7	79	86	1	0.00598802	0	0.3
Gm11_bin8	79	86	1	0.00598802	0	0.3
Gm11_bin9	81	84	1	0.00598802	0	0.05
Gm11_bin10	78	87	1	0.00598802	0	0.49
Gm11_bin11	79	86	1	0.00598802	0	0.3
Gm11_bin12	85	80	1	0.00598802	0	0.15
Gm11_bin13	84	81	1	0.00598802	0	0.05
Gm11_bin14	84	81	1	0.00598802	0	0.05
Gm11_bin15	84	81	1	0.00598802	0	0.05
Gm11_bin16	82	83	1	0.00598802	0	0.01
Gm11_bin17	83	82	1	0.00598802	0	0.01
Gm11_bin18	82	83	1	0.00598802	0	0.01
Gm11_bin19	81	84	1	0.00598802	0	0.05
Gm11_bin20	82	83	1	0.00598802	0	0.01
Gm11_bin21	81	84	1	0.00598802	0	0.05
Gm11_bin22	80	85	1	0.00598802	0	0.15
Gm11_bin23	80	85	1	0.00598802	0	0.15
Gm11_bin24	81	84	1	0.00598802	0	0.05
Gm11_bin25	82	83	1	0.00598802	0	0.01
Gm11_bin26	83	82	1	0.00598802	0	0.01
Gm11_bin27	82	83	1	0.00598802	0	0.01
Gm11_bin28	79	86	1	0.00598802	0	0.3
Gm11_bin29	79	86	1	0.00598802	0	0.3
Gm11_bin30	80	85	1	0.00598802	0	0.15
Gm11_bin31	79	86	1	0.00598802	0	0.3
Gm11_bin32	78	87	1	0.00598802	0	0.49
Gm11_bin33	79	86	1	0.00598802	0	0.3
Gm11_bin34	84	81	1	0.00598802	0	0.05
Gm11_bin35	83	82	1	0.00598802	0	0.01
Gm11_bin36	84	81	1	0.00598802	0	0.05
Gm11_bin37	82	83	1	0.00598802	0	0.01
Gm11_bin38	83	82	1	0.00598802	0	0.01
Gm11_bin39	83	82	1	0.00598802	0	0.01
Gm11_bin40	86	79	1	0.00598802	0	0.3
Gm11_bin41	85	80	1	0.00598802	0	0.15
Gm11_bin42	84	81	1	0.00598802	0	0.05
Gm11_bin43	83	81	2	0.011976	0	0.02
Gm11_bin44	86	78	2	0.011976	0	0.39
Gm11_bin45	87	77	2	0.011976	0	0.61
Gm11_bin46	86	78	2	0.011976	0	0.39
Gm11_bin47	86	78	2	0.011976	0	0.39
Gm11_bin48	87	77	2	0.011976	0	0.61
Gm11_bin49	89	75	2	0.011976	0	1.2
Gm11_bin50	90	74	2	0.011976	0	1.56
Gm11_bin51	90	75	1	0.00598802	0	1.36
Gm11_bin52	91	74	1	0.00598802	0	1.75
Gm11_bin53	89	76	1	0.00598802	0	1.02
Gm11_bin54	87	78	1	0.00598802	0	0.49
Gm11_bin55	88	77	1	0.00598802	0	0.73
Gm11_bin56	88	77	1	0.00598802	0	0.73
Gm11_bin57	87	78	1	0.00598802	0	0.49
Gm11_bin58	88	77	1	0.00598802	0	0.73
Gm11_bin59	87	78	1	0.00598802	0	0.49
Gm11_bin60	86	78	2	0.011976	0	0.39
Gm11_bin61	87	77	2	0.011976	0	0.61
Gm11_bin62	88	76	2	0.011976	0	0.88
Gm11_bin63	84	80	2	0.011976	0	0.1
Gm11_bin64	85	79	2	0.011976	0	0.22
Gm11_bin65	85	80	1	0.00598802	0	0.15
Gm11_bin66	84	81	1	0.00598802	0	0.05
Gm11_bin67	83	82	1	0.00598802	0	0.01
Gm11_bin68	84	82	0	0	0	0.02
Gm11_bin69	83	83	0	0	0	0
Gm11_bin70	84	82	0	0	0	0.02
Gm11_bin71	83	83	0	0	0	0
Gm11_bin72	82	84	0	0	0	0.02
Gm11_bin73	81	85	0	0	0	0.1
Gm11_bin74	82	84	0	0	0	0.02
Gm11_bin75	84	82	0	0	0	0.02
Gm11_bin76	80	86	0	0	0	0.22
Gm11_bin77	81	85	0	0	0	0.1
Gm11_bin78	81	85	0	0	0	0.1
Gm11_bin79	79	87	0	0	0	0.39
Gm11_bin80	81	85	0	0	0	0.1
Gm11_bin81	80	86	0	0	0	0.22
Gm11_bin82	79	87	0	0	0	0.39
Gm11_bin83	80	86	0	0	0	0.22
Gm11_bin84	81	85	0	0	0	0.1
Gm11_bin85	80	86	0	0	0	0.22
Gm11_bin86	78	88	0	0	0	0.6
Gm11_bin87	77	89	0	0	0	0.87
Gm11_bin88	76	90	0	0	0	1.18
Gm11_bin89	76	90	0	0	0	1.18
Gm11_bin90	77	89	0	0	0	0.87
Gm11_bin91	76	90	0	0	0	1.18
Gm11_bin92	79	87	0	0	0	0.39
Gm11_bin93	80	86	0	0	0	0.22
Gm11_bin94	81	85	0	0	0	0.1
Gm11_bin95	80	86	0	0	0	0.22
Gm11_bin96	79	87	0	0	0	0.39
Gm11_bin97	78	88	0	0	0	0.6
Gm11_bin98	78	88	0	0	0	0.6
Gm11_bin99	80	86	0	0	0	0.22
Gm11_bin100	78	88	0	0	0	0.6
Gm11_bin101	77	88	1	0.00598802	0	0.73
Gm11_bin102	76	88	2	0.011976	0	0.88
Gm11_bin103	76	88	2	0.011976	0	0.88
Gm11_bin104	76	88	2	0.011976	0	0.88
Gm11_bin105	78	86	2	0.011976	0	0.39
Gm11_bin106	80	84	2	0.011976	0	0.1
Gm11_bin107	79	85	2	0.011976	0	0.22
Gm11_bin108	79	85	2	0.011976	0	0.22
Gm11_bin109	76	88	2	0.011976	0	0.88
Gm11_bin110	77	86	3	0.0179641	0	0.5
Gm11_bin111	81	82	3	0.0179641	0	0.01
Gm11_bin112	82	82	2	0.011976	0	0
Gm11_bin113	81	83	2	0.011976	0	0.02
Gm11_bin114	86	78	2	0.011976	0	0.39
Gm11_bin115	86	78	2	0.011976	0	0.39
Gm11_bin116	85	78	3	0.0179641	0	0.3
Gm11_bin117	84	78	4	0.0239521	0	0.22
Gm11_bin118	83	79	4	0.0239521	0	0.1
Gm11_bin119	81	80	5	0.0299401	0	0.01
Gm11_bin120	82	79	5	0.0299401	0	0.06
Gm11_bin121	82	81	3	0.0179641	0	0.01
Gm11_bin122	83	80	3	0.0179641	0	0.06
Gm11_bin123	80	83	3	0.0179641	0	0.06
Gm11_bin124	82	81	3	0.0179641	0	0.01
Gm12_bin1	85	81	1	0.00598802	0	0.1
Gm12_bin2	82	84	1	0.00598802	0	0.02
Gm12_bin3	81	85	1	0.00598802	0	0.1
Gm12_bin4	80	86	1	0.00598802	0	0.22
Gm12_bin5	80	86	1	0.00598802	0	0.22
Gm12_bin6	81	85	1	0.00598802	0	0.1
Gm12_bin7	81	84	2	0.011976	0	0.05
Gm12_bin8	85	80	2	0.011976	0	0.15
Gm12_bin9	86	79	2	0.011976	0	0.3
Gm12_bin10	85	80	2	0.011976	0	0.15
Gm12_bin11	84	81	2	0.011976	0	0.05
Gm12_bin12	80	85	2	0.011976	0	0.15
Gm12_bin13	79	85	3	0.0179641	0	0.22
Gm12_bin14	78	86	3	0.0179641	0	0.39
Gm12_bin15	78	85	4	0.0239521	0	0.3
Gm12_bin16	78	85	4	0.0239521	0	0.3
Gm12_bin17	79	84	4	0.0239521	0	0.15
Gm12_bin18	80	83	4	0.0239521	0	0.06
Gm12_bin19	81	82	4	0.0239521	0	0.01
Gm12_bin20	80	83	4	0.0239521	0	0.06
Gm12_bin21	80	84	3	0.0179641	0	0.1
Gm12_bin22	80	85	2	0.011976	0	0.15
Gm12_bin23	81	84	2	0.011976	0	0.05
Gm12_bin24	82	84	1	0.00598802	0	0.02
Gm12_bin25	83	83	1	0.00598802	0	0
Gm12_bin26	89	77	1	0.00598802	0	0.87
Gm12_bin27	88	78	1	0.00598802	0	0.6
Gm12_bin28	91	75	1	0.00598802	0	1.54
Gm12_bin29	91	75	1	0.00598802	0	1.54
Gm12_bin30	89	77	1	0.00598802	0	0.87
Gm12_bin31	89	77	1	0.00598802	0	0.87
Gm12_bin32	89	76	2	0.011976	0	1.02
Gm12_bin33	91	74	2	0.011976	0	1.75
Gm12_bin34	90	75	2	0.011976	0	1.36
Gm12_bin35	89	76	2	0.011976	0	1.02
Gm12_bin36	91	75	1	0.00598802	0	1.54
Gm12_bin37	92	74	1	0.00598802	0	1.95
Gm12_bin38	90	76	1	0.00598802	0	1.18
Gm12_bin39	89	77	1	0.00598802	0	0.87
Gm12_bin40	95	71	1	0.00598802	0	3.47
Gm12_bin41	95	72	0	0	0	3.17
Gm12_bin42	93	74	0	0	0	2.16
Gm12_bin43	93	74	0	0	0	2.16
Gm12_bin44	94	71	2	0.011976	0	3.21
Gm12_bin45	96	69	2	0.011976	0	4.42*
Gm12_bin46	94	71	2	0.011976	0	3.21
Gm12_bin47	93	71	3	0.0179641	0	2.95
Gm12_bin48	94	70	3	0.0179641	0	3.51
Gm12_bin49	93	71	3	0.0179641	0	2.95
Gm12_bin50	93	71	3	0.0179641	0	2.95
Gm12_bin51	94	70	3	0.0179641	0	3.51
Gm12_bin52	95	69	3	0.0179641	0	4.12*
Gm12_bin53	93	69	5	0.0299401	0	3.56
Gm12_bin54	92	70	5	0.0299401	0	2.99
Gm12_bin55	91	71	5	0.0299401	0	2.47
Gm12_bin56	89	72	6	0.0359281	0	1.8
Gm12_bin57	88	73	6	0.0359281	0	1.4
Gm12_bin58	89	72	6	0.0359281	0	1.8
Gm12_bin59	90	71	6	0.0359281	0	2.24
Gm12_bin60	93	68	6	0.0359281	0	3.88*
Gm12_bin61	92	69	6	0.0359281	0	3.29
Gm12_bin62	91	69	7	0.0419162	0	3.02
Gm12_bin63	92	68	7	0.0419162	0	3.6
Gm12_bin64	92	67	8	0.0479042	0	3.93*
Gm12_bin65	91	69	7	0.0419162	0	3.02
Gm12_bin66	91	69	7	0.0419162	0	3.02
Gm12_bin67	93	71	3	0.0179641	0	2.95
Gm12_bin68	72	92	3	0.0179641	0	2.44
Gm12_bin69	72	92	3	0.0179641	0	2.44
Gm12_bin70	71	93	3	0.0179641	0	2.95
Gm12_bin71	70	94	3	0.0179641	0	3.51
Gm12_bin72	68	96	3	0.0179641	0	4.78*
Gm12_bin73	67	97	3	0.0179641	0	5.49*
Gm12_bin74	66	98	3	0.0179641	0	6.24*
Gm12_bin75	67	98	2	0.011976	0	5.82*
Gm12_bin76	69	96	2	0.011976	0	4.42*
Gm12_bin77	69	93	5	0.0299401	0	3.56
Gm12_bin78	65	95	7	0.0419162	0	5.62*
Gm12_bin79	64	96	7	0.0419162	0	6.4*
Gm12_bin80	67	98	2	0.011976	0	5.82*
Gm12_bin81	69	96	2	0.011976	0	4.42*
Gm12_bin82	73	92	2	0.011976	0	2.19
Gm12_bin83	73	92	2	0.011976	0	2.19
Gm12_bin84	75	90	2	0.011976	0	1.36
Gm12_bin85	76	89	2	0.011976	0	1.02
Gm13_bin1	90	74	2	0.011976	0	1.56
Gm13_bin2	94	70	2	0.011976	0	3.51
Gm13_bin3	98	66	2	0.011976	0	6.24*
Gm13_bin4	98	66	2	0.011976	0	6.24*
Gm13_bin5	97	67	2	0.011976	0	5.49*
Gm13_bin6	97	67	2	0.011976	0	5.49*
Gm13_bin7	97	67	2	0.011976	0	5.49*
Gm13_bin8	96	68	2	0.011976	0	4.78*
Gm13_bin9	97	67	2	0.011976	0	5.49*
Gm13_bin10	99	65	2	0.011976	0	7.05**
Gm13_bin11	98	66	2	0.011976	0	6.24*
Gm13_bin12	100	66	0	0	0	6.96**
Gm13_bin13	98	68	0	0	0	5.42*
Gm13_bin14	99	66	1	0.00598802	0	6.6*
Gm13_bin15	101	64	1	0.00598802	0	8.3**
Gm13_bin16	99	66	1	0.00598802	0	6.6*
Gm13_bin17	98	67	1	0.00598802	0	5.82*
Gm13_bin18	99	66	1	0.00598802	0	6.6*
Gm13_bin19	99	66	1	0.00598802	0	6.6*
Gm13_bin20	98	67	1	0.00598802	0	5.82*
Gm13_bin21	97	68	1	0.00598802	0	5.1*
Gm13_bin22	96	69	1	0.00598802	0	4.42*
Gm13_bin23	97	68	1	0.00598802	0	5.1*
Gm13_bin24	98	67	1	0.00598802	0	5.82*
Gm13_bin25	98	68	0	0	0	5.42*
Gm13_bin26	101	65	0	0	0	7.81**
Gm13_bin27	102	64	0	0	0	8.7**
Gm13_bin28	103	63	0	0	0	9.64**
Gm13_bin29	102	64	0	0	0	8.7**
Gm13_bin30	101	65	0	0	0	7.81**
Gm13_bin31	101	65	0	0	0	7.81**
Gm13_bin32	101	65	0	0	0	7.81**
Gm13_bin33	101	65	0	0	0	7.81**
Gm13_bin34	100	66	0	0	0	6.96**
Gm13_bin35	99	67	0	0	0	6.17*
Gm13_bin36	100	66	0	0	0	6.96**
Gm13_bin37	96	70	0	0	0	4.07*
Gm13_bin38	97	69	0	0	0	4.72*
Gm13_bin39	98	68	0	0	0	5.42*
Gm13_bin40	98	68	0	0	0	5.42*
Gm13_bin41	97	69	0	0	0	4.72*
Gm13_bin42	98	68	0	0	0	5.42*
Gm13_bin43	92	74	0	0	0	1.95
Gm13_bin44	83	83	0	0	0	0
Gm13_bin45	83	83	0	0	0	0
Gm13_bin46	79	87	0	0	0	0.39
Gm13_bin47	77	89	0	0	0	0.87
Gm13_bin48	78	88	0	0	0	0.6
Gm13_bin49	77	89	0	0	0	0.87
Gm13_bin50	78	88	0	0	0	0.6
Gm13_bin51	75	91	0	0	0	1.54
Gm13_bin52	74	92	0	0	0	1.95
Gm13_bin53	77	89	0	0	0	0.87
Gm13_bin54	78	88	0	0	0	0.6
Gm13_bin55	78	88	0	0	0	0.6
Gm13_bin56	77	89	0	0	0	0.87
Gm13_bin57	74	92	0	0	0	1.95
Gm13_bin58	74	92	0	0	0	1.95
Gm13_bin59	74	91	1	0.00598802	0	1.75
Gm13_bin60	74	91	1	0.00598802	0	1.75
Gm13_bin61	74	91	1	0.00598802	0	1.75
Gm13_bin62	73	92	1	0.00598802	0	2.19
Gm13_bin63	73	93	0	0	0	2.41
Gm13_bin64	74	92	0	0	0	1.95
Gm13_bin65	75	91	0	0	0	1.54
Gm13_bin66	78	88	0	0	0	0.6
Gm13_bin67	79	87	0	0	0	0.39
Gm13_bin68	77	89	0	0	0	0.87
Gm13_bin69	77	89	0	0	0	0.87
Gm13_bin70	76	90	0	0	0	1.18
Gm13_bin71	75	91	0	0	0	1.54
Gm13_bin72	74	92	0	0	0	1.95
Gm13_bin73	75	91	0	0	0	1.54
Gm13_bin74	76	90	0	0	0	1.18
Gm13_bin75	77	89	0	0	0	0.87
Gm13_bin76	76	90	0	0	0	1.18
Gm13_bin77	75	91	0	0	0	1.54
Gm13_bin78	74	92	0	0	0	1.95
Gm13_bin79	75	91	0	0	0	1.54
Gm13_bin80	72	94	0	0	0	2.92
Gm13_bin81	73	93	0	0	0	2.41
Gm13_bin82	72	94	0	0	0	2.92
Gm13_bin83	71	95	0	0	0	3.47
Gm13_bin84	71	95	0	0	0	3.47
Gm13_bin85	69	96	1	0.00598802	0	4.42*
Gm13_bin86	70	95	1	0.00598802	0	3.79
Gm13_bin87	73	92	1	0.00598802	0	2.19
Gm13_bin88	72	93	1	0.00598802	0	2.67
Gm13_bin89	72	93	1	0.00598802	0	2.67
Gm13_bin90	73	92	1	0.00598802	0	2.19
Gm13_bin91	72	93	1	0.00598802	0	2.67
Gm13_bin92	73	92	1	0.00598802	0	2.19
Gm13_bin93	74	91	1	0.00598802	0	1.75
Gm13_bin94	73	92	1	0.00598802	0	2.19
Gm13_bin95	74	91	1	0.00598802	0	1.75
Gm13_bin96	73	92	1	0.00598802	0	2.19
Gm13_bin97	74	91	1	0.00598802	0	1.75
Gm13_bin98	73	92	1	0.00598802	0	2.19
Gm13_bin99	73	93	0	0	0	2.41
Gm13_bin100	76	90	0	0	0	1.18
Gm13_bin101	79	87	0	0	0	0.39
Gm13_bin102	81	85	0	0	0	0.1
Gm13_bin103	85	81	0	0	0	0.1
Gm13_bin104	86	79	1	0.00598802	0	0.3
Gm13_bin105	87	78	1	0.00598802	0	0.49
Gm13_bin106	88	76	2	0.011976	0	0.88
Gm13_bin107	89	75	2	0.011976	0	1.2
Gm13_bin108	88	76	2	0.011976	0	0.88
Gm13_bin109	87	77	2	0.011976	0	0.61
Gm13_bin110	86	78	2	0.011976	0	0.39
Gm13_bin111	87	77	2	0.011976	0	0.61
Gm13_bin112	87	78	1	0.00598802	0	0.49
Gm13_bin113	88	77	1	0.00598802	0	0.73
Gm13_bin114	90	75	1	0.00598802	0	1.36
Gm13_bin115	92	73	1	0.00598802	0	2.19
Gm13_bin116	92	72	2	0.011976	0	2.44
Gm13_bin117	93	71	2	0.011976	0	2.95
Gm13_bin118	93	71	2	0.011976	0	2.95
Gm13_bin119	93	71	2	0.011976	0	2.95
Gm13_bin120	92	72	2	0.011976	0	2.44
Gm13_bin121	93	71	2	0.011976	0	2.95
Gm13_bin122	92	72	2	0.011976	0	2.44
Gm13_bin123	94	70	2	0.011976	0	3.51
Gm13_bin124	91	73	2	0.011976	0	1.98
Gm13_bin125	91	73	2	0.011976	0	1.98
Gm13_bin126	90	74	2	0.011976	0	1.56
Gm13_bin127	89	75	2	0.011976	0	1.2
Gm13_bin128	89	75	2	0.011976	0	1.2
Gm13_bin129	87	76	3	0.0179641	0	0.74
Gm13_bin130	88	75	3	0.0179641	0	1.04
Gm13_bin131	86	77	3	0.0179641	0	0.5
Gm13_bin132	86	77	3	0.0179641	0	0.5
Gm13_bin133	88	75	3	0.0179641	0	1.04
Gm13_bin134	87	76	3	0.0179641	0	0.74
Gm13_bin135	86	77	3	0.0179641	0	0.5
Gm13_bin136	88	75	3	0.0179641	0	1.04
Gm13_bin137	87	76	3	0.0179641	0	0.74
Gm13_bin138	86	77	3	0.0179641	0	0.5
Gm13_bin139	87	76	3	0.0179641	0	0.74
Gm13_bin140	88	76	2	0.011976	0	0.88
Gm13_bin141	89	75	2	0.011976	0	1.2
Gm13_bin142	89	76	1	0.00598802	0	1.02
Gm13_bin143	90	75	1	0.00598802	0	1.36
Gm13_bin144	88	77	1	0.00598802	0	0.73
Gm13_bin145	87	78	1	0.00598802	0	0.49
Gm13_bin146	85	80	1	0.00598802	0	0.15
Gm13_bin147	86	80	0	0	0	0.22
Gm13_bin148	83	83	0	0	0	0
Gm13_bin149	83	83	0	0	0	0
Gm13_bin150	83	83	0	0	0	0
Gm13_bin151	84	82	0	0	0	0.02
Gm13_bin152	85	81	0	0	0	0.1
Gm13_bin153	86	80	0	0	0	0.22
Gm13_bin154	86	79	1	0.00598802	0	0.3
Gm13_bin155	85	78	3	0.0179641	0	0.3
Gm13_bin156	86	77	3	0.0179641	0	0.5
Gm13_bin157	83	80	3	0.0179641	0	0.06
Gm13_bin158	80	83	3	0.0179641	0	0.06
Gm13_bin159	78	86	2	0.011976	0	0.39
Gm13_bin160	78	86	2	0.011976	0	0.39
Gm13_bin161	79	84	3	0.0179641	0	0.15
Gm14_bin1	85	80	2	0.011976	0	0.15
Gm14_bin2	87	78	2	0.011976	0	0.49
Gm14_bin3	87	78	2	0.011976	0	0.49
Gm14_bin4	90	76	1	0.00598802	0	1.18
Gm14_bin5	98	68	1	0.00598802	0	5.42*
Gm14_bin6	95	71	1	0.00598802	0	3.47
Gm14_bin7	95	71	1	0.00598802	0	3.47
Gm14_bin8	94	72	1	0.00598802	0	2.92
Gm14_bin9	94	72	1	0.00598802	0	2.92
Gm14_bin10	96	70	1	0.00598802	0	4.07*
Gm14_bin11	95	71	1	0.00598802	0	3.47
Gm14_bin12	96	70	1	0.00598802	0	4.07*
Gm14_bin13	98	68	1	0.00598802	0	5.42*
Gm14_bin14	96	70	1	0.00598802	0	4.07*
Gm14_bin15	95	71	1	0.00598802	0	3.47
Gm14_bin16	95	71	1	0.00598802	0	3.47
Gm14_bin17	95	71	1	0.00598802	0	3.47
Gm14_bin18	93	72	2	0.011976	0	2.67
Gm14_bin19	88	77	2	0.011976	0	0.73
Gm14_bin20	88	77	2	0.011976	0	0.73
Gm14_bin21	87	78	2	0.011976	0	0.49
Gm14_bin22	89	76	2	0.011976	0	1.02
Gm14_bin23	90	75	2	0.011976	0	1.36
Gm14_bin24	89	76	2	0.011976	0	1.02
Gm14_bin25	90	75	2	0.011976	0	1.36
Gm14_bin26	89	77	1	0.00598802	0	0.87
Gm14_bin27	89	78	0	0	0	0.72
Gm14_bin28	87	79	1	0.00598802	0	0.39
Gm14_bin29	89	77	1	0.00598802	0	0.87
Gm14_bin30	85	81	1	0.00598802	0	0.1
Gm14_bin31	86	80	1	0.00598802	0	0.22
Gm14_bin32	87	79	1	0.00598802	0	0.39
Gm14_bin33	87	79	1	0.00598802	0	0.39
Gm14_bin34	90	76	1	0.00598802	0	1.18
Gm14_bin35	92	74	1	0.00598802	0	1.95
Gm14_bin36	91	75	1	0.00598802	0	1.54
Gm14_bin37	89	77	1	0.00598802	0	0.87
Gm14_bin38	89	78	0	0	0	0.72
Gm14_bin39	88	79	0	0	0	0.49
Gm14_bin40	87	80	0	0	0	0.29
Gm14_bin41	86	81	0	0	0	0.15
Gm14_bin42	87	80	0	0	0	0.29
Gm14_bin43	82	85	0	0	0	0.05
Gm14_bin44	82	84	1	0.00598802	0	0.02
Gm14_bin45	83	83	1	0.00598802	0	0
Gm14_bin46	84	83	0	0	0	0.01
Gm14_bin47	83	84	0	0	0	0.01
Gm14_bin48	79	86	2	0.011976	0	0.3
Gm14_bin49	77	88	2	0.011976	0	0.73
Gm14_bin50	76	89	2	0.011976	0	1.02
Gm14_bin51	77	88	2	0.011976	0	0.73
Gm14_bin52	74	91	2	0.011976	0	1.75
Gm14_bin53	74	92	1	0.00598802	0	1.95
Gm14_bin54	75	91	1	0.00598802	0	1.54
Gm14_bin55	76	90	1	0.00598802	0	1.18
Gm14_bin56	75	91	1	0.00598802	0	1.54
Gm14_bin57	74	92	1	0.00598802	0	1.95
Gm14_bin58	75	91	1	0.00598802	0	1.54
Gm14_bin59	74	92	1	0.00598802	0	1.95
Gm14_bin60	75	91	1	0.00598802	0	1.54
Gm14_bin61	76	90	1	0.00598802	0	1.18
Gm14_bin62	77	89	1	0.00598802	0	0.87
Gm14_bin63	75	91	1	0.00598802	0	1.54
Gm14_bin64	76	90	1	0.00598802	0	1.18
Gm14_bin65	77	89	1	0.00598802	0	0.87
Gm14_bin66	78	88	1	0.00598802	0	0.6
Gm14_bin67	79	87	1	0.00598802	0	0.39
Gm14_bin68	78	88	1	0.00598802	0	0.6
Gm14_bin69	79	87	1	0.00598802	0	0.39
Gm14_bin70	78	88	1	0.00598802	0	0.6
Gm14_bin71	78	87	2	0.011976	0	0.49
Gm14_bin72	77	88	2	0.011976	0	0.73
Gm14_bin73	76	89	2	0.011976	0	1.02
Gm14_bin74	78	87	2	0.011976	0	0.49
Gm14_bin75	77	88	2	0.011976	0	0.73
Gm14_bin76	76	89	2	0.011976	0	1.02
Gm14_bin77	75	90	2	0.011976	0	1.36
Gm14_bin78	74	90	3	0.0179641	0	1.56
Gm14_bin79	74	90	3	0.0179641	0	1.56
Gm14_bin80	75	89	3	0.0179641	0	1.2
Gm14_bin81	73	91	3	0.0179641	0	1.98
Gm14_bin82	72	92	3	0.0179641	0	2.44
Gm14_bin83	73	92	2	0.011976	0	2.19
Gm14_bin84	73	93	1	0.00598802	0	2.41
Gm14_bin85	72	94	1	0.00598802	0	2.92
Gm14_bin86	73	94	0	0	0	2.64
Gm14_bin87	72	95	0	0	0	3.17
Gm14_bin88	74	93	0	0	0	2.16
Gm14_bin89	75	92	0	0	0	1.73
Gm14_bin90	76	91	0	0	0	1.35
Gm14_bin91	77	90	0	0	0	1.01
Gm14_bin92	77	90	0	0	0	1.01
Gm14_bin93	78	89	0	0	0	0.72
Gm14_bin94	77	90	0	0	0	1.01
Gm14_bin95	77	89	1	0.00598802	0	0.87
Gm14_bin96	77	89	1	0.00598802	0	0.87
Gm14_bin97	79	87	1	0.00598802	0	0.39
Gm14_bin98	82	84	1	0.00598802	0	0.02
Gm14_bin99	83	83	1	0.00598802	0	0
Gm14_bin100	85	81	1	0.00598802	0	0.1
Gm14_bin101	85	82	0	0	0	0.05
Gm14_bin102	86	81	0	0	0	0.15
Gm14_bin103	84	82	1	0.00598802	0	0.02
Gm14_bin104	80	86	1	0.00598802	0	0.22
Gm14_bin105	81	85	1	0.00598802	0	0.1
Gm14_bin106	81	85	1	0.00598802	0	0.1
Gm14_bin107	81	85	1	0.00598802	0	0.1
Gm14_bin108	82	84	1	0.00598802	0	0.02
Gm14_bin109	81	84	2	0.011976	0	0.05
Gm14_bin110	82	83	2	0.011976	0	0.01
Gm14_bin111	80	85	2	0.011976	0	0.15
Gm14_bin112	78	83	6	0.0359281	0	0.16
Gm14_bin113	79	82	6	0.0359281	0	0.06
Gm14_bin114	79	81	7	0.0419162	0	0.02
Gm14_bin115	80	80	7	0.0419162	0	0
Gm14_bin116	81	79	7	0.0419162	0	0.02
Gm15_bin1	87	80	0	0	0	0.29
Gm15_bin2	87	79	1	0.00598802	0	0.39
Gm15_bin3	88	78	1	0.00598802	0	0.6
Gm15_bin4	89	77	1	0.00598802	0	0.87
Gm15_bin5	89	77	1	0.00598802	0	0.87
Gm15_bin6	88	78	1	0.00598802	0	0.6
Gm15_bin7	88	78	1	0.00598802	0	0.6
Gm15_bin8	88	78	1	0.00598802	0	0.6
Gm15_bin9	87	79	1	0.00598802	0	0.39
Gm15_bin10	87	79	1	0.00598802	0	0.39
Gm15_bin11	87	78	2	0.011976	0	0.49
Gm15_bin12	85	79	3	0.0179641	0	0.22
Gm15_bin13	84	79	4	0.0239521	0	0.15
Gm15_bin14	85	78	4	0.0239521	0	0.3
Gm15_bin15	84	79	4	0.0239521	0	0.15
Gm15_bin16	83	80	4	0.0239521	0	0.06
Gm15_bin17	82	81	4	0.0239521	0	0.01
Gm15_bin18	84	80	3	0.0179641	0	0.1
Gm15_bin19	82	82	3	0.0179641	0	0
Gm15_bin20	81	83	3	0.0179641	0	0.02
Gm15_bin21	81	83	3	0.0179641	0	0.02
Gm15_bin22	82	83	2	0.011976	0	0.01
Gm15_bin23	84	81	2	0.011976	0	0.05
Gm15_bin24	85	80	2	0.011976	0	0.15
Gm15_bin25	88	77	2	0.011976	0	0.73
Gm15_bin26	89	76	2	0.011976	0	1.02
Gm15_bin27	88	78	1	0.00598802	0	0.6
Gm15_bin28	87	78	2	0.011976	0	0.49
Gm15_bin29	87	78	2	0.011976	0	0.49
Gm15_bin30	88	77	2	0.011976	0	0.73
Gm15_bin31	87	78	2	0.011976	0	0.49
Gm15_bin32	87	78	2	0.011976	0	0.49
Gm15_bin33	88	77	2	0.011976	0	0.73
Gm15_bin34	81	84	2	0.011976	0	0.05
Gm15_bin35	80	85	2	0.011976	0	0.15
Gm15_bin36	81	84	2	0.011976	0	0.05
Gm15_bin37	83	83	1	0.00598802	0	0
Gm15_bin38	82	84	1	0.00598802	0	0.02
Gm15_bin39	81	85	1	0.00598802	0	0.1
Gm15_bin40	79	86	2	0.011976	0	0.3
Gm15_bin41	78	87	2	0.011976	0	0.49
Gm15_bin42	78	86	3	0.0179641	0	0.39
Gm15_bin43	77	87	3	0.0179641	0	0.61
Gm15_bin44	78	86	3	0.0179641	0	0.39
Gm15_bin45	77	87	3	0.0179641	0	0.61
Gm15_bin46	81	83	3	0.0179641	0	0.02
Gm15_bin47	80	84	3	0.0179641	0	0.1
Gm15_bin48	81	83	3	0.0179641	0	0.02
Gm15_bin49	82	82	3	0.0179641	0	0
Gm15_bin50	83	82	2	0.011976	0	0.01
Gm15_bin51	84	81	2	0.011976	0	0.05
Gm15_bin52	86	79	2	0.011976	0	0.3
Gm15_bin53	85	80	2	0.011976	0	0.15
Gm15_bin54	84	80	3	0.0179641	0	0.1
Gm15_bin55	83	81	3	0.0179641	0	0.02
Gm15_bin56	81	81	5	0.0299401	0	0
Gm15_bin57	79	82	6	0.0359281	0	0.06
Gm15_bin58	80	81	6	0.0359281	0	0.01
Gm15_bin59	80	82	5	0.0299401	0	0.02
Gm15_bin60	79	86	2	0.011976	0	0.3
Gm15_bin61	84	81	2	0.011976	0	0.05
Gm15_bin62	85	80	2	0.011976	0	0.15
Gm15_bin63	87	79	1	0.00598802	0	0.39
Gm15_bin64	86	80	1	0.00598802	0	0.22
Gm15_bin65	87	79	1	0.00598802	0	0.39
Gm15_bin66	85	81	1	0.00598802	0	0.1
Gm15_bin67	85	81	1	0.00598802	0	0.1
Gm15_bin68	86	80	1	0.00598802	0	0.22
Gm15_bin69	85	81	1	0.00598802	0	0.1
Gm15_bin70	84	82	1	0.00598802	0	0.02
Gm15_bin71	85	81	1	0.00598802	0	0.1
Gm15_bin72	85	81	1	0.00598802	0	0.1
Gm15_bin73	84	82	1	0.00598802	0	0.02
Gm15_bin74	85	81	1	0.00598802	0	0.1
Gm15_bin75	81	85	1	0.00598802	0	0.1
Gm15_bin76	82	84	1	0.00598802	0	0.02
Gm15_bin77	83	84	0	0	0	0.01
Gm15_bin78	79	88	0	0	0	0.49
Gm15_bin79	77	90	0	0	0	1.01
Gm15_bin80	79	88	0	0	0	0.49
Gm15_bin81	78	89	0	0	0	0.72
Gm15_bin82	77	90	0	0	0	1.01
Gm15_bin83	76	91	0	0	0	1.35
Gm15_bin84	75	92	0	0	0	1.73
Gm15_bin85	76	91	0	0	0	1.35
Gm15_bin86	74	92	1	0.00598802	0	1.95
Gm15_bin87	70	96	1	0.00598802	0	4.07*
Gm15_bin88	74	92	1	0.00598802	0	1.95
Gm15_bin89	75	91	1	0.00598802	0	1.54
Gm15_bin90	74	92	1	0.00598802	0	1.95
Gm15_bin91	74	93	0	0	0	2.16
Gm15_bin92	74	93	0	0	0	2.16
Gm15_bin93	75	92	0	0	0	1.73
Gm15_bin94	82	85	0	0	0	0.05
Gm15_bin95	86	81	0	0	0	0.15
Gm15_bin96	86	80	1	0.00598802	0	0.22
Gm15_bin97	87	79	1	0.00598802	0	0.39
Gm15_bin98	88	78	1	0.00598802	0	0.6
Gm15_bin99	87	79	1	0.00598802	0	0.39
Gm15_bin100	86	80	1	0.00598802	0	0.22
Gm15_bin101	85	81	1	0.00598802	0	0.1
Gm15_bin102	84	82	1	0.00598802	0	0.02
Gm15_bin103	83	83	1	0.00598802	0	0
Gm15_bin104	84	82	1	0.00598802	0	0.02
Gm15_bin105	84	82	1	0.00598802	0	0.02
Gm15_bin106	85	81	1	0.00598802	0	0.1
Gm15_bin107	84	82	1	0.00598802	0	0.02
Gm15_bin108	83	83	1	0.00598802	0	0
Gm15_bin109	83	83	1	0.00598802	0	0
Gm15_bin110	85	81	1	0.00598802	0	0.1
Gm15_bin111	86	81	0	0	0	0.15
Gm15_bin112	85	82	0	0	0	0.05
Gm15_bin113	85	82	0	0	0	0.05
Gm15_bin114	87	80	0	0	0	0.29
Gm15_bin115	85	82	0	0	0	0.05
Gm15_bin116	86	81	0	0	0	0.15
Gm15_bin117	87	80	0	0	0	0.29
Gm15_bin118	88	79	0	0	0	0.49
Gm15_bin119	86	81	0	0	0	0.15
Gm15_bin120	86	81	0	0	0	0.15
Gm15_bin121	85	82	0	0	0	0.05
Gm15_bin122	86	81	0	0	0	0.15
Gm15_bin123	92	75	0	0	0	1.73
Gm15_bin124	88	79	0	0	0	0.49
Gm15_bin125	87	79	1	0.00598802	0	0.39
Gm15_bin126	86	80	1	0.00598802	0	0.22
Gm15_bin127	85	81	1	0.00598802	0	0.1
Gm15_bin128	83	83	1	0.00598802	0	0
Gm15_bin129	82	84	1	0.00598802	0	0.02
Gm15_bin130	82	85	0	0	0	0.05
Gm15_bin131	81	86	0	0	0	0.15
Gm15_bin132	82	85	0	0	0	0.05
Gm15_bin133	84	83	0	0	0	0.01
Gm15_bin134	86	81	0	0	0	0.15
Gm15_bin135	86	81	0	0	0	0.15
Gm15_bin136	85	82	0	0	0	0.05
Gm15_bin137	89	78	0	0	0	0.72
Gm15_bin138	89	78	0	0	0	0.72
Gm16_bin1	69	95	3	0.0179641	0	4.12*
Gm16_bin2	73	91	3	0.0179641	0	1.98
Gm16_bin3	74	90	3	0.0179641	0	1.56
Gm16_bin4	73	91	3	0.0179641	0	1.98
Gm16_bin5	74	90	3	0.0179641	0	1.56
Gm16_bin6	75	88	4	0.0239521	0	1.04
Gm16_bin7	74	91	2	0.011976	0	1.75
Gm16_bin8	82	83	2	0.011976	0	0.01
Gm16_bin9	88	77	2	0.011976	0	0.73
Gm16_bin10	89	76	2	0.011976	0	1.02
Gm16_bin11	90	75	2	0.011976	0	1.36
Gm16_bin12	91	74	2	0.011976	0	1.75
Gm16_bin13	93	73	1	0.00598802	0	2.41
Gm16_bin14	92	74	1	0.00598802	0	1.95
Gm16_bin15	94	71	2	0.011976	0	3.21
Gm16_bin16	93	72	2	0.011976	0	2.67
Gm16_bin17	91	74	2	0.011976	0	1.75
Gm16_bin18	90	75	2	0.011976	0	1.36
Gm16_bin19	89	75	3	0.0179641	0	1.2
Gm16_bin20	90	74	3	0.0179641	0	1.56
Gm16_bin21	90	73	4	0.0239521	0	1.77
Gm16_bin22	91	72	4	0.0239521	0	2.21
Gm16_bin23	92	71	4	0.0239521	0	2.71
Gm16_bin24	92	71	4	0.0239521	0	2.71
Gm16_bin25	91	72	4	0.0239521	0	2.21
Gm16_bin26	92	71	4	0.0239521	0	2.71
Gm16_bin27	89	74	4	0.0239521	0	1.38
Gm16_bin28	88	76	3	0.0179641	0	0.88
Gm16_bin29	89	76	2	0.011976	0	1.02
Gm16_bin30	90	75	2	0.011976	0	1.36
Gm16_bin31	89	74	4	0.0239521	0	1.38
Gm16_bin32	89	74	4	0.0239521	0	1.38
Gm16_bin33	90	73	4	0.0239521	0	1.77
Gm16_bin34	91	72	4	0.0239521	0	2.21
Gm16_bin35	89	74	4	0.0239521	0	1.38
Gm16_bin36	88	75	4	0.0239521	0	1.04
Gm16_bin37	87	76	4	0.0239521	0	0.74
Gm16_bin38	87	75	5	0.0299401	0	0.89
[truncated: 642 more rows]
