# Supplementary material for: QTL mapping for aluminum tolerance in RIL population of soybean (Glycine max L.) by RAD sequencing
Source: PLoS One. 2019 Oct 29;14(10):e0223674. doi: 10.1371/journal.pone.0223674 (PMC6818782; doi:10.1371/journal.pone.0223674)
Supplement: S5 Table — (XLSX) [file pone.0223674.s009.xlsx]

## Sheet: S5 Table
S5 Table. Annotation analysis of all 66 genes detected in QTL regions.
Gene	ID	Chr	Position	Annotation
Glyma.04G212400	100793215	4	48419972..48430337	Rab family protein
Glyma.04G212800	100775625	4	48446746..48452104	Nucleotide-sugar transporter
Glyma.04G213000	100780263	4	48461372..48467197	Catalytic domain of the Serine/Threonine Kinase
Glyma.04G213100	100777245	4	48485249..48499658	1,3-beta-glucan synthase component
Glyma.04G213300	100781170	4	48507581..48512003	NAC family transcription factor
Glyma.04G213400	100781715	4	48513546..48526035	Catalytic domain of Type III Phosphoinositide 4-kinase beta
Glyma.04G213600	100778306	4	48531249..48534528	Flavoprotein CzcO associated
Glyma.04G213700	100778847	4	48536823..48545911	GDP-fucose protein O-fucosyltransferase
Glyma.04G213800	100782783	4	48547107..48556098	ATP-dependent metalloprotease
Glyma.04G213900	100783318	4	48558152..48562318	Intercellular signalling
Glyma.04G214000	100306461	4	48562842..48563882	PME inhibitor
Glyma.04G214100	100779374	4	48576689..48577420	HLH(helix loop helix domain)
Glyma.04G214200	100783856	4	48588818..48595244	Zinc finger
Glyma.04G214400	100780439	4	48603113..48610147	Plant alcohol dehydrogenase
Glyma.04G214600	100785817	4	48619635..48623696	PHD finger
Glyma.04G214700	100786334	4	48626650..48627708	σ factors for regulation of plastid
Glyma.04G214800	102668229	4	48632734..48637158	PHD zinc finger
Glyma.04G214900	100780979	4	48638122..48642786	WD40/YVTN repeat-like-containing domain superfamily
Glyma.04G215200		4	48682262..48684713	Catalytic domain of the Serine/Threonine kinase
Glyma.04G215400	100786867	4	48688559..48693977	Domain in TBC and LysM domain containing proteins
Glyma.04G215500	100787409	4	48694724..48697753	Serine/Threonine protein kinases
Glyma.04G215600	100801705	4	48701372..48703052	Ring finger
Glyma.04G215800	100499729	4	48709355..48711106	Photosystem I reaction center subunit N
Glyma.04G215900	100789000	4	48716688..48719585	Actin-related protein
Glyma.04G216000	100788470	4	48723367..48726816	Carbamoyl phosphate synthase
Glyma.04G216100	100137080	4	48744386..48746847	GT-2A trihelix transcription factor；myb-like protein
Glyma.04g216300	100526896	4	45626281..45636778	DnaJ molecular chaperone
Glyma.04g216400	102660946	4	45639837..45646610	N-terminal LabA-like
Glyma.04g216500		4	45648605..45652897	RNA-binding domain
Glyma.04g216700	100790582	4	45656880..45660390	Ranscription elongation factor S-II
Glyma.04G216900	100791107	4	48794680..48795762	Polysaccharide lyase family 7 protein
Glyma.04G217100	100792158	4	48812524..48816184	Uncharacterized protein At2g34160-like
Glyma.04G217200	100792693	4	48818011..48822613	Membrane protein
Glyma.04G217300	100791639	4	48823535..48828533	Ribonucleoside--diphosphate reductase large subunit
Glyma.04g217400	100793215	4	48838002..48839592	Transcription elongation factor S-II
Glyma.04G217500	100792693	4	48841683..48847602	26S proteasome regulatory complex component
Glyma.04G218000	100782603	4	48871360..48877837	Serine/Threonine protein kinases
Glyma.04G218200	100796380	4	48898190..48912726	Triose-phosphate Transporter family
Glyma.04G218300	100786073	4	48926008..48930251	BRI1B brassinosteroid receptor
Glyma.04G218400	100127389	4	48944031..48947321	WRKY transcription factor
Glyma.04G218500	100795327	4	48960783..48965306	Putative PEP-CTERM system TPR-repeat lipoprotein
Glyma.04G218600		4	48965931..48966949	Glycosyl hydrolases family 17
Glyma.04G218700	732584	4	48971780..48974496	WRKY transcription factor
Glyma.04G218800	100796380	4	48983780..48987348	Programmed cell death protein 2
Glyma.04G218900	100796907	4	48988587..48993895	ABC transporter
Glyma.04G219100	100797441	4	49003316..49010609	Ribosome-interacting GTPase 1
Glyma.04G219400	100798508	4	49025185..49026960	Kelch-like protein
Glyma.04G219500	100785271	4	49027221..49032753	Disproportionating enzyme；4-alpha-glucanotransferase
Glyma.04G219600	100799036	4	49034941..49037744	The Toll/interleukin-1 receptor
Glyma.04G220000	100801705	4	49047151..49058197	Zinc finger, C3HC4 type
Glyma.04G220200	100801705	4	49075208..49089579	Unusual protein kinase regulating ubiquinone biosynthesis
Glyma.04G220400	100802768	4	49102263..49108229	Catalytic domain of the Serine/Threonine kinases
Glyma.04G220500	100786324	4	49114993..49117068	Unknown function
Glyma.04G220600	100803637	4	49133080..49135000	Peroxidase
Glyma.16g043300	100781628	16	4059536..4066000	Nucleoside phosphatase
Glyma.16g043400		16	4075555..4080995	Nucleoside phosphatase
Glyma.16g043500		16	4088719..4095606	Nucleoside phosphatase
Glyma.16g043600	100785546	16	4104900..4107633	Unknown function
Glyma.16g043700	100781628	16	4109008..4114624	Nucleoside phosphatase
Glyma.16g043800	100792787	16	4117014..4123335	Aquaporin
Glyma.17g228100	100808349	17	38305771..38313230	ATP-dependent metalloprotease
Glyma.17g228300	100808881	17	38316355..38326030	Serine aminopeptidase
Glyma.19G056500	100778847	19	10193428..10196404	Glycosyltransferase family 17
Glyma.19G056600	102669596	19	10297831..10300181	Unknown function
Glyma.19G056700	100785792	19	10302499..10320179	Vesicle tethering protein
Glyma.19G056800	100788446	19	10351816..10355739	Hypothetical methyltransferase
