# Supplementary material for: QTL mapping for aluminum tolerance in RIL population of soybean (Glycine max L.) by RAD sequencing
Source: PLoS One. 2019 Oct 29;14(10):e0223674. doi: 10.1371/journal.pone.0223674 (PMC6818782; doi:10.1371/journal.pone.0223674)
Supplement: S6 Table — (XLSX) [file pone.0223674.s010.xlsx]

## Sheet: S6 Table
S6 Table. Gene Ontology (GO) enrichment analysis of genes in QTLs.
Categories	Description	Genes	GO terms
Biological Process	Cellular process	Glyma.04G213000	GO:0006468 protein amino acid phosphorylation
			GO:0005524 ATP binding
			GO:0004672 protein kinase activity
		Glyma.19G056500	GO:0016020 membrane
			GO:0003830 beta-1,4-mannosylglycoprotein 4-beta-N-acetylglucosaminyltransferase activity
			GO:0006487 protein amino acid N-linked glycosylation
		Glyma.04G215500	GO:0006468 protein amino acid phosphorylation
			GO:0016020 membrane
			GO:0009103 lipopolysaccharide biosynthetic process
			GO:0005524 ATP binding
			GO:0004672 protein kinase activity
		Glyma.04G219600	GO:0007165 signal transduction
			GO:0005515 protein binding
		Glyma.04G220400	GO:0006468 protein amino acid phosphorylation
			GO:0005524 ATP binding
			GO:0005515 protein binding
			GO:0004672 protein kinase activity
		Glyma.04G220000	GO:0016567 protein ubiquitination
			GO:0034450 ubiquitin-ubiquitin ligase activity
			GO:0006511 ubiquitin-dependent protein catabolic process
			GO:0000151 ubiquitin ligase complex
			GO:0005515 protein binding
		Glyma.04G213800	GO:0006310 DNA recombination
			GO:0009378 four-way junction helicase activity
			GO:0005524 ATP binding
			GO:0006281 DNA repair
		Glyma.04G218400	GO:0003700 transcription factor activity
			GO:0043565 sequence-specific DNA binding
			GO:0006355 regulation of transcription, DNA-dependent
		Glyma.04G213300	GO:0006355 regulation of transcription, DNA-dependent
			GO:0003677 DNA binding
		Glyma.04G218000	GO:0006468 protein amino acid phosphorylation
			GO:0005524 ATP binding
			GO:0004672 protein kinase activity
		Glyma.04G212400	GO:0005737 cytoplasm
			GO:0005634 nucleus
			GO:0007264 small GTPase mediated signal transduction
			GO:0005525 GTP binding
			GO:0005622 intracellular
		Glyma.19G056700	GO:0005737 cytoplasm
			GO:0008565 protein transporter activity
			GO:0006886 intracellular protein transport
			GO:0016020 membrane
			GO:0000139 Golgi membrane
			GO:0048280 vesicle fusion with Golgi apparatus
		Glyma.04G216700	GO:0005634 nucleus
			GO:0006351 transcription, DNA-dependent
			GO:0003677 DNA binding
		Glyma.04G218700	GO:0003700 transcription factor activity
			GO:0043565 sequence-specific DNA binding
			GO:0006355 regulation of transcription, DNA-dependent
		Glyma.04G218300	GO:0006468 protein amino acid phosphorylation
			GO:0005524 ATP binding
			GO:0005515 protein binding
			GO:0004672 protein kinase activity
		Glyma.04G217300	GO:0004748 ribonucleoside-diphosphate reductase activity
			GO:0006260 DNA replication
			GO:0005524 ATP binding
			GO:0055114 oxidation reduction
		Glyma.04G217400	GO:0003700 transcription factor activity
			GO:0006355 regulation of transcription, DNA-dependent
		Glyma.04G213100	GO:0003843 1,3-beta-glucan synthase activity
			GO:0006075 1,3-beta-glucan biosynthetic process
			GO:0016020 membrane
			GO:0000148 1,3-beta-glucan synthase complex
		Glyma.17G228100	GO:0006310 DNA recombination
			GO:0009378 four-way junction helicase activity
			GO:0004222 metalloendopeptidase activity
			GO:0006281 DNA repair
			GO:0016887 ATPase activity
			GO:0006508 proteolysis
			GO:0005524 ATP binding
		Glyma.04G215800	GO:0009522 photosystem I
			GO:0042651 thylakoid membrane
			GO:0005516 calmodulin binding
			GO:0015979 photosynthesis
	biological regulation	Glyma.04G219600	GO:0007165 signal transduction
			GO:0005515 protein binding
		Glyma.04G218400	GO:0003700 transcription factor activity
			GO:0043565 sequence-specific DNA binding
			GO:0006355 regulation of transcription, DNA-dependent
		Glyma.04G213300	GO:0006355 regulation of transcription, DNA-dependent
			GO:0003677 DNA binding
		Glyma.04G212400	GO:0005737 cytoplasm
			GO:0005634 nucleus
			GO:0007264 small GTPase mediated signal transduction
			GO:0005525 GTP binding
			GO:0005622 intracellular
		Glyma.04G218700	GO:0003700 transcription factor activity
			GO:0043565 sequence-specific DNA binding
			GO:0006355 regulation of transcription, DNA-dependent
		Glyma.04G217400	GO:0003700 transcription factor activity
			GO:0006355 regulation of transcription, DNA-dependent
	Metabolic process	Glyma.19G056500	GO:0016020 membrane
			GO:0003830 beta-1,4-mannosylglycoprotein 4-beta-N-acetylglucosaminyltransferase activity
			GO:0006487 protein amino acid N-linked glycosylation
		Glyma.04G213300	GO:0006355 regulation of transcription, DNA-dependent
			GO:0003677 DNA binding
		Glyma.04G220000	GO:0016567 protein ubiquitination
			GO:0034450 ubiquitin-ubiquitin ligase activity
			GO:0006511 ubiquitin-dependent protein catabolic process
			GO:0000151 ubiquitin ligase complex
			GO:0005515 protein binding
		Glyma.04G213800	GO:0006310 DNA recombination
			GO:0009378 four-way junction helicase activity
			GO:0005524 ATP binding
			GO:0006281 DNA repair
		Glyma.04G218000	GO:0006468 protein amino acid phosphorylation
			GO:0005524 ATP binding
			GO:0004672 protein kinase activity
		Glyma.04G213900	GO:0008270 zinc ion binding
			GO:0055114 oxidation reduction
			GO:0016491 oxidoreductase activity
		Glyma.04G218300	GO:0006468 protein amino acid phosphorylation
			GO:0005524 ATP binding
			GO:0005515 protein binding
			GO:0004672 protein kinase activity
		Glyma.04G217400	GO:0003700 transcription factor activity
			GO:0006355 regulation of transcription, DNA-dependent
		Glyma.17G228100	GO:0006310 DNA recombination
			GO:0009378 four-way junction helicase activity
			GO:0004222 metalloendopeptidase activity
			GO:0006281 DNA repair
			GO:0016887 ATPase activity
			GO:0006508 proteolysis
			GO:0005524 ATP binding
		Glyma.04G215500	GO:0006468 protein amino acid phosphorylation
			GO:0016020 membrane
			GO:0009103 lipopolysaccharide biosynthetic process
			GO:0005524 ATP binding
			GO:0004672 protein kinase activity
		Glyma.04G220600	GO:0020037 heme binding
			GO:0004601 peroxidase activity
			GO:0055114 oxidation reduction
			GO:0006979 response to oxidative stress
		Glyma.04G213600	GO:0050661 NADP or NADPH binding
			GO:0050660 FAD binding
			GO:0004499 flavin-containing monooxygenase activity
			GO:0055114 oxidation reduction
			GO:0016491 oxidoreductase activity
		Glyma.19G056800	GO:0008168 methyltransferase activity
			GO:0008152 metabolic process
		Glyma.04G218400	GO:0003700 transcription factor activity
			GO:0043565 sequence-specific DNA binding
			GO:0006355 regulation of transcription, DNA-dependent
		Glyma.04G216700	GO:0005634 nucleus
			GO:0006351 transcription, DNA-dependent
			GO:0003677 DNA binding
		Glyma.04G215800	GO:0009522 photosystem I
			GO:0042651 thylakoid membrane
			GO:0005516 calmodulin binding
			GO:0015979 photosynthesis
		Glyma.04G219500	GO:0005975 carbohydrate metabolic process
			GO:0004134 4-alpha-glucanotransferase activity
		Glyma.04G220400	GO:0006468 protein amino acid phosphorylation
			GO:0005524 ATP binding
			GO:0005515 protein binding
			GO:0004672 protein kinase activity
		Glyma.17G228300	GO:0006508 proteolysis
			GO:0008236 serine-type peptidase activity
		Glyma.04G213000	GO:0006468 protein amino acid phosphorylation
			GO:0005524 ATP binding
			GO:0004672 protein kinase activity
		Glyma.04G218700	GO:0003700 transcription factor activity
			GO:0043565 sequence-specific DNA binding
			GO:0006355 regulation of transcription, DNA-dependent
		Glyma.04G217300	GO:0004748 ribonucleoside-diphosphate reductase activity
			GO:0006260 DNA replication
			GO:0005524 ATP binding
			GO:0055114 oxidation reduction
		Glyma.04G213100	GO:0003843 1,3-beta-glucan synthase activity
			GO:0006075 1,3-beta-glucan biosynthetic process
			GO:0016020 membrane
			GO:0000148 1,3-beta-glucan synthase complex
		Glyma.04G218600	GO:0005975 carbohydrate metabolic process
			GO:0004553 hydrolase activity, hydrolyzing O-glycosyl compounds
Cellular Component	Cell part	Glyma.19G056700	GO:0005737 cytoplasm
			GO:0008565 protein transporter activity
			GO:0006886 intracellular protein transport
			GO:0016020 membrane
			GO:0000139 Golgi membrane
			GO:0048280 vesicle fusion with Golgi apparatus
		Glyma.19G056500	GO:0016020 membrane
			GO:0003830 beta-1,4-mannosylglycoprotein 4-beta-N-acetylglucosaminyltransferase activity
			GO:0006487 protein amino acid N-linked glycosylation
		Glyma.04G218800	GO:0005737 cytoplasm
		Glyma.04G220000	GO:0016567 protein ubiquitination
			GO:0034450 ubiquitin-ubiquitin ligase activity
			GO:0006511 ubiquitin-dependent protein catabolic process
			GO:0000151 ubiquitin ligase complex
			GO:0005515 protein binding
		Glyma.04G215500	GO:0006468 protein amino acid phosphorylation
			GO:0016020 membrane
			GO:0009103 lipopolysaccharide biosynthetic process
			GO:0005524 ATP binding
			GO:0004672 protein kinase activity
		Glyma.16G043800	GO:0005215 transporter activity
			GO:0016020 membrane
			GO:0006810 transport
		Glyma.04G212400	GO:0005737 cytoplasm
			GO:0005634 nucleus
			GO:0007264 small GTPase mediated signal transduction
			GO:0005525 GTP binding
			GO:0005622 intracellular
		Glyma.04G215600	GO:0046872 metal ion binding
			GO:0004842 ubiquitin-protein ligase activity
			GO:0008270 zinc ion binding
			GO:0005515 protein binding
			GO:0005680 anaphase-promoting complex
		Glyma.04G216700	GO:0005634 nucleus
			GO:0006351 transcription, DNA-dependent
			GO:0003677 DNA binding
		Glyma.04G213100	GO:0003843 1,3-beta-glucan synthase activity
			GO:0006075 1,3-beta-glucan biosynthetic process
			GO:0016020 membrane
			GO:0000148 1,3-beta-glucan synthase complex
		Glyma.04G219100	GO:0015093 ferrous iron transmembrane transporter activity
			GO:0016021 integral to membrane
			GO:0015684 ferrous iron transport
			GO:0005525 GTP binding
		Glyma.04G215800	GO:0009522 photosystem I
			GO:0042651 thylakoid membrane
			GO:0005516 calmodulin binding
			GO:0015979 photosynthesis
	Organelle	Glyma.04G215600	GO:0046872 metal ion binding
			GO:0004842 ubiquitin-protein ligase activity
			GO:0008270 zinc ion binding
			GO:0005515 protein binding
			GO:0005680 anaphase-promoting complex
		Glyma.19G056700	GO:0005737 cytoplasm
			GO:0008565 protein transporter activity
			GO:0006886 intracellular protein transport
			GO:0016020 membrane
			GO:0000139 Golgi membrane
			GO:0048280 vesicle fusion with Golgi apparatus
		Glyma.04G216700	GO:0005634 nucleus
			GO:0006351 transcription, DNA-dependent
			GO:0003677 DNA binding
		Glyma.04G215800	GO:0009522 photosystem I
			GO:0042651 thylakoid membrane
			GO:0005516 calmodulin binding
			GO:0015979 photosynthesis
		Glyma.04G212400	GO:0005737 cytoplasm
			GO:0005634 nucleus
			GO:0007264 small GTPase mediated signal transduction
			GO:0005525 GTP binding
			GO:0005622 intracellular
Molecular Function	Catalytic activity	Glyma.19G056500	GO:0016020 membrane
			GO:0003830 beta-1,4-mannosylglycoprotein 4-beta-N-acetylglucosaminyltransferase activity
			GO:0006487 protein amino acid N-linked glycosylation
		Glyma.04G220000	GO:0016567 protein ubiquitination
			GO:0034450 ubiquitin-ubiquitin ligase activity
			GO:0006511 ubiquitin-dependent protein catabolic process
			GO:0000151 ubiquitin ligase complex
			GO:0005515 protein binding
		Glyma.04G213800	GO:0006310 DNA recombination
			GO:0009378 four-way junction helicase activity
			GO:0005524 ATP binding
			GO:0006281 DNA repair
		Glyma.04G218000	GO:0006468 protein amino acid phosphorylation
			GO:0005524 ATP binding
			GO:0004672 protein kinase activity
		Glyma.16G043300	GO:0016787 hydrolase activity
		Glyma.04G213900	GO:0008270 zinc ion binding
			GO:0055114 oxidation reduction
			GO:0016491 oxidoreductase activity
		Glyma.04G218300	GO:0006468 protein amino acid phosphorylation
			GO:0005524 ATP binding
			GO:0005515 protein binding
			GO:0004672 protein kinase activity
		Glyma.17G228100	GO:0006310 DNA recombination
			GO:0009378 four-way junction helicase activity
			GO:0004222 metalloendopeptidase activity
			GO:0006281 DNA repair
			GO:0016887 ATPase activity
			GO:0006508 proteolysis
			GO:0005524 ATP binding
		Glyma.04G220600	GO:0020037 heme binding
			GO:0004601 peroxidase activity
			GO:0055114 oxidation reduction
			GO:0006979 response to oxidative stress
		Glyma.04G214400	GO:0016757 transferase activity, transferring glycosyl groups
		Glyma.04G215500	GO:0006468 protein amino acid phosphorylation
			GO:0016020 membrane
			GO:0009103 lipopolysaccharide biosynthetic process
			GO:0005524 ATP binding
			GO:0004672 protein kinase activity
		Glyma.16G043400	GO:0016787 hydrolase activity
		Glyma.04G213400	GO:0016773 phosphotransferase activity, alcohol group as acceptor
		Glyma.16G043500	GO:0016787 hydrolase activity
		Glyma.04G213600	GO:0050661 NADP or NADPH binding
			GO:0050660 FAD binding
			GO:0004499 flavin-containing monooxygenase activity
			GO:0055114 oxidation reduction
			GO:0016491 oxidoreductase activity
		Glyma.19G056800	GO:0008168 methyltransferase activity
			GO:0008152 metabolic process
		Glyma.04G213000	GO:0006468 protein amino acid phosphorylation
			GO:0005524 ATP binding
			GO:0004672 protein kinase activity
		Glyma.04G219500	GO:0005975 carbohydrate metabolic process
			GO:0004134 4-alpha-glucanotransferase activity
		Glyma.04G214000	GO:0004857 enzyme inhibitor activity
			GO:0030599 pectinesterase activity
		Glyma.04G220400	GO:0006468 protein amino acid phosphorylation
			GO:0005524 ATP binding
			GO:0005515 protein binding
			GO:0004672 protein kinase activity
		Glyma.17G228300	GO:0006508 proteolysis
			GO:0008236 serine-type peptidase activity
		Glyma.16G043700	GO:0016787 hydrolase activity
		Glyma.04G215600	GO:0046872 metal ion binding
			GO:0004842 ubiquitin-protein ligase activity
			GO:0008270 zinc ion binding
			GO:0005515 protein binding
			GO:0005680 anaphase-promoting complex
		Glyma.04G217300	GO:0004748 ribonucleoside-diphosphate reductase activity
			GO:0006260 DNA replication
			GO:0005524 ATP binding
			GO:0055114 oxidation reduction
		Glyma.04G213100	GO:0003843 1,3-beta-glucan synthase activity
			GO:0006075 1,3-beta-glucan biosynthetic process
			GO:0016020 membrane
			GO:0000148 1,3-beta-glucan synthase complex
		Glyma.04G218600	GO:0005975 carbohydrate metabolic process
			GO:0004553 hydrolase activity, hydrolyzing O-glycosyl compounds
		Glyma.04G218900	GO:0005524 ATP binding
			GO:0016887 ATPase activity
	Binding	Glyma.04G218500	GO:0005515 protein binding
		Glyma.04G213300	GO:0006355 regulation of transcription, DNA-dependent
			GO:0003677 DNA binding
		Glyma.04G220000	GO:0016567 protein ubiquitination
			GO:0034450 ubiquitin-ubiquitin ligase activity
			GO:0006511 ubiquitin-dependent protein catabolic process
			GO:0000151 ubiquitin ligase complex
			GO:0005515 protein binding
		Glyma.04G213800	GO:0006310 DNA recombination
			GO:0009378 four-way junction helicase activity
			GO:0005524 ATP binding
			GO:0006281 DNA repair
		Glyma.04G218000	GO:0006468 protein amino acid phosphorylation
			GO:0005524 ATP binding
			GO:0004672 protein kinase activity
		Glyma.04G212400	GO:0005737 cytoplasm
			GO:0005634 nucleus
			GO:0007264 small GTPase mediated signal transduction
			GO:0005525 GTP binding
			GO:0005622 intracellular
		Glyma.04G213900	GO:0008270 zinc ion binding
			GO:0055114 oxidation reduction
			GO:0016491 oxidoreductase activity
		Glyma.04G218300	GO:0006468 protein amino acid phosphorylation
			GO:0005524 ATP binding
			GO:0005515 protein binding
			GO:0004672 protein kinase activity
		Glyma.04G217400	GO:0003700 transcription factor activity
			GO:0006355 regulation of transcription, DNA-dependent
		Glyma.17G228100	GO:0006310 DNA recombination
			GO:0009378 four-way junction helicase activity
			GO:0004222 metalloendopeptidase activity
			GO:0006281 DNA repair
			GO:0016887 ATPase activity
			GO:0006508 proteolysis
			GO:0005524 ATP binding
		Glyma.04G217500	GO:0005515 protein binding
		Glyma.04G215500	GO:0006468 protein amino acid phosphorylation
			GO:0016020 membrane
			GO:0009103 lipopolysaccharide biosynthetic process
			GO:0005524 ATP binding
			GO:0004672 protein kinase activity
		Glyma.04G220600	GO:0020037 heme binding
			GO:0004601 peroxidase activity
			GO:0055114 oxidation reduction
			GO:0006979 response to oxidative stress
		Glyma.04G214600	GO:0005515 protein binding
		Glyma.04G219100	GO:0015093 ferrous iron transmembrane transporter activity
			GO:0016021 integral to membrane
			GO:0015684 ferrous iron transport
			GO:0005525 GTP binding
		Glyma.04G214900	GO:0005515 protein binding
		Glyma.04G219600	GO:0007165 signal transduction
			GO:0005515 protein binding
		Glyma.04G213600	GO:0050661 NADP or NADPH binding
			GO:0050660 FAD binding
			GO:0004499 flavin-containing monooxygenase activity
			GO:0055114 oxidation reduction
			GO:0016491 oxidoreductase activity
		Glyma.04G218400	GO:0003700 transcription factor activity
			GO:0043565 sequence-specific DNA binding
			GO:0006355 regulation of transcription, DNA-dependent
		Glyma.04G213000	GO:0006468 protein amino acid phosphorylation
			GO:0005524 ATP binding
			GO:0004672 protein kinase activity
		Glyma.04G219400	GO:0005515 protein binding
		Glyma.04G214100	GO:0046983 protein dimerization activity
		Glyma.19G056600	GO:0003677 DNA binding
		Glyma.04G215800	GO:0009522 photosystem I
			GO:0042651 thylakoid membrane
			GO:0005516 calmodulin binding
			GO:0015979 photosynthesis
		Glyma.04G220400	GO:0006468 protein amino acid phosphorylation
			GO:0005524 ATP binding
			GO:0005515 protein binding
			GO:0004672 protein kinase activity
		Glyma.04G217100	GO:0003676 nucleic acid binding
		Glyma.04G215600	GO:0046872 metal ion binding
			GO:0004842 ubiquitin-protein ligase activity
			GO:0008270 zinc ion binding
			GO:0005515 protein binding
			GO:0005680 anaphase-promoting complex
		Glyma.04G218700	GO:0003700 transcription factor activity
			GO:0043565 sequence-specific DNA binding
			GO:0006355 regulation of transcription, DNA-dependent
		Glyma.04G214200	GO:0046872 metal ion binding
		Glyma.04G216700	GO:0005634 nucleus
			GO:0006351 transcription, DNA-dependent
			GO:0003677 DNA binding
		Glyma.04G217300	GO:0004748 ribonucleoside-diphosphate reductase activity
			GO:0006260 DNA replication
			GO:0005524 ATP binding
			GO:0055114 oxidation reduction
		Glyma.04G218900	GO:0005524 ATP binding
			GO:0016887 ATPase activity
